# Supplementary material for: ﻿Taxonomic study of Palumbina Rondani (Lepidoptera, Gelechiidae, Thiotrichinae) in Japan: biology, immature stages, and a new species
Source: Zookeys. 2023 May 30;1165:61–99. doi: 10.3897/zookeys.1165.101983 (PMC10245291; doi:10.3897/zookeys.1165.101983)
Supplement: XML Treatment for Palumbina [file zookeys.1165.101983-treatment1.xml]

<!DOCTYPE tp:taxon-treatment
  PUBLIC "-//TaxonX//DTD Taxonomic Treatment Publishing DTD v0 20100105//EN" "tax-treatment-NSO.dtd">
<tp:taxon-treatment xmlns:tp="http://www.plazi.org/taxpub"><tp:treatment-meta><kwd-group><label>Taxon classification</label><kwd>
                <named-content content-type="kingdom">Animalia</named-content>
              </kwd><kwd>
                <named-content content-type="order">Lepidoptera</named-content>
              </kwd><kwd>
                <named-content content-type="family">Gelechiidae</named-content>
              </kwd></kwd-group><mixed-citation publication-type="journal"><person-group><name><surname>Kyaw</surname><given-names>Khine Mon Mon</given-names></name><name><surname>Yagi</surname><given-names>Sadahisa</given-names></name><name><surname>Oku</surname><given-names>Johei</given-names></name><name><surname>Hirowatari</surname><given-names>Toshiya</given-names></name></person-group><article-title>﻿Taxonomic study of <italic><tp:taxon-name><tp:taxon-name-part taxon-name-part-type="genus" reg="Palumbina">Palumbina</tp:taxon-name-part></tp:taxon-name></italic> Rondani (<tp:taxon-name><tp:taxon-name-part taxon-name-part-type="order">Lepidoptera</tp:taxon-name-part></tp:taxon-name>, <tp:taxon-name><tp:taxon-name-part taxon-name-part-type="family">Gelechiidae</tp:taxon-name-part></tp:taxon-name>, <tp:taxon-name><tp:taxon-name-part taxon-name-part-type="subfamily">Thiotrichinae</tp:taxon-name-part></tp:taxon-name>) in Japan: biology, immature stages, and a new species</article-title><source>Zookeys</source><day>30</day><month>05</month><year>2023</year><volume>1165</volume><fpage>61</fpage><lpage>99</lpage><pub-id pub-id-type="doi">10.3897/zookeys.1165.101983</pub-id></mixed-citation></tp:treatment-meta><tp:nomenclature><label>﻿Genus</label><tp:taxon-name>
              <object-id xmlns:xlink="http://www.w3.org/1999/xlink" content-type="arpha" xlink:type="simple">573A8B07-12C7-5B57-8DED-7902C61DCFEA</object-id>
              <tp:taxon-name-part taxon-name-part-type="genus" reg="Palumbina">Palumbina</tp:taxon-name-part>
            </tp:taxon-name><tp:taxon-authority>Rondani, 1876</tp:taxon-authority><tp:nomenclature-citation-list><tp:nomenclature-citation><tp:taxon-name>
                  <tp:taxon-name-part taxon-name-part-type="genus" reg="Palumbina">Palumbina</tp:taxon-name-part>
                </tp:taxon-name><comment>Rondani, 1876. Type species: <tp:taxon-name><tp:taxon-name-part taxon-name-part-type="genus" reg="Palumbina">Palumbina</tp:taxon-name-part><tp:taxon-name-part taxon-name-part-type="species" reg="terebintella">terebintella</tp:taxon-name-part></tp:taxon-name> Rondani, 1876 (= <tp:taxon-name><tp:taxon-name-part taxon-name-part-type="genus" reg="Palumbina">Palumbina</tp:taxon-name-part><tp:taxon-name-part taxon-name-part-type="species" reg="guerinii">guerinii</tp:taxon-name-part></tp:taxon-name> (Stainton, [1857])), by monotypy.</comment></tp:nomenclature-citation><tp:nomenclature-citation><tp:taxon-name>
                  <tp:taxon-name-part taxon-name-part-type="genus" reg="Thyrsostoma">Thyrsostoma</tp:taxon-name-part>
                </tp:taxon-name><comment>Meyrick, 1907. Type species: <tp:taxon-name><tp:taxon-name-part taxon-name-part-type="genus" reg="Thyrsostoma">Thyrsostoma</tp:taxon-name-part><tp:taxon-name-part taxon-name-part-type="species" reg="glaucitis">glaucitis</tp:taxon-name-part></tp:taxon-name> Meyrick, 1907, by monotypy. Synonymized by <xref ref-type="bibr" rid="B38">Sattler 1982</xref>: 25.</comment></tp:nomenclature-citation></tp:nomenclature-citation-list></tp:nomenclature><ref-list><ref id="B38"><mixed-citation xmlns:xlink="http://www.w3.org/1999/xlink" xlink:type="simple"><person-group><name name-style="western"><surname>Sattler</surname><given-names>K</given-names></name></person-group> (<year>1982</year>) <article-title>A review of the western Palaearctic <tp:taxon-name><tp:taxon-name-part taxon-name-part-type="family">Gelechiidae</tp:taxon-name-part></tp:taxon-name> (<tp:taxon-name><tp:taxon-name-part taxon-name-part-type="order">Lepidoptera</tp:taxon-name-part></tp:taxon-name>) associated with <italic><tp:taxon-name><tp:taxon-name-part taxon-name-part-type="genus">Pistacia</tp:taxon-name-part></tp:taxon-name></italic>, <italic><tp:taxon-name><tp:taxon-name-part taxon-name-part-type="genus">Rhus</tp:taxon-name-part></tp:taxon-name></italic> and <italic><tp:taxon-name><tp:taxon-name-part taxon-name-part-type="genus">Cotinus</tp:taxon-name-part></tp:taxon-name></italic> (<tp:taxon-name><tp:taxon-name-part taxon-name-part-type="family">Anacardiaceae</tp:taxon-name-part></tp:taxon-name>).</article-title><source>Entomologist’s Gazette</source><volume>33</volume>: <fpage>13</fpage>–<lpage>32</lpage>.</mixed-citation></ref></ref-list></tp:taxon-treatment>
