# Supplementary material for: ﻿Taxonomic study of Palumbina Rondani (Lepidoptera, Gelechiidae, Thiotrichinae) in Japan: biology, immature stages, and a new species
Source: Zookeys. 2023 May 30;1165:61–99. doi: 10.3897/zookeys.1165.101983 (PMC10245291; doi:10.3897/zookeys.1165.101983)
Supplement: XML Treatment for Palumbina pylartis [file zookeys.1165.101983-treatment2.xml]

<!DOCTYPE tp:taxon-treatment
  PUBLIC "-//TaxonX//DTD Taxonomic Treatment Publishing DTD v0 20100105//EN" "tax-treatment-NSO.dtd">
<tp:taxon-treatment xmlns:tp="http://www.plazi.org/taxpub"><tp:treatment-meta><kwd-group><label>Taxon classification</label><kwd>
                <named-content content-type="kingdom">Animalia</named-content>
              </kwd><kwd>
                <named-content content-type="order">Lepidoptera</named-content>
              </kwd><kwd>
                <named-content content-type="family">Gelechiidae</named-content>
              </kwd></kwd-group><mixed-citation publication-type="journal"><person-group><name><surname>Kyaw</surname><given-names>Khine Mon Mon</given-names></name><name><surname>Yagi</surname><given-names>Sadahisa</given-names></name><name><surname>Oku</surname><given-names>Johei</given-names></name><name><surname>Hirowatari</surname><given-names>Toshiya</given-names></name></person-group><article-title>﻿Taxonomic study of <italic><tp:taxon-name><tp:taxon-name-part taxon-name-part-type="genus" reg="Palumbina">Palumbina</tp:taxon-name-part></tp:taxon-name></italic> Rondani (<tp:taxon-name><tp:taxon-name-part taxon-name-part-type="order">Lepidoptera</tp:taxon-name-part></tp:taxon-name>, <tp:taxon-name><tp:taxon-name-part taxon-name-part-type="family">Gelechiidae</tp:taxon-name-part></tp:taxon-name>, <tp:taxon-name><tp:taxon-name-part taxon-name-part-type="subfamily">Thiotrichinae</tp:taxon-name-part></tp:taxon-name>) in Japan: biology, immature stages, and a new species</article-title><source>Zookeys</source><day>30</day><month>05</month><year>2023</year><volume>1165</volume><fpage>61</fpage><lpage>99</lpage><pub-id pub-id-type="doi">10.3897/zookeys.1165.101983</pub-id></mixed-citation></tp:treatment-meta><tp:nomenclature><label>﻿</label><tp:taxon-name>
              <object-id xmlns:xlink="http://www.w3.org/1999/xlink" content-type="arpha" xlink:type="simple">A3F49742-A757-5397-A6D4-0E6FFA2DD785</object-id>
              <tp:taxon-name-part taxon-name-part-type="genus" reg="Palumbina">Palumbina</tp:taxon-name-part>
              <tp:taxon-name-part taxon-name-part-type="species" reg="pylartis">pylartis</tp:taxon-name-part>
            </tp:taxon-name><tp:taxon-authority>(Meyrick, 1908)</tp:taxon-authority><xref ref-type="fig" rid="F1">Figs 1A, B</xref><xref ref-type="fig" rid="F6">, 6A</xref><xref ref-type="fig" rid="F7">, 7A</xref><xref ref-type="fig" rid="F8">, 8A</xref><xref ref-type="fig" rid="F9">, 9A</xref><xref ref-type="fig" rid="F10">, 10</xref><xref ref-type="fig" rid="F14">, 14</xref><xref ref-type="fig" rid="F15">, 15</xref><xref ref-type="fig" rid="F18">, 18</xref><xref ref-type="fig" rid="F19">, 19 Japanese name: Minami-mongin-hoso-kibaga</xref><tp:nomenclature-citation-list><tp:nomenclature-citation><tp:taxon-name>
                  <tp:taxon-name-part taxon-name-part-type="genus" reg="Thiotricha">Thiotricha</tp:taxon-name-part>
                  <tp:taxon-name-part taxon-name-part-type="species" reg="pylartis">pylartis</tp:taxon-name-part>
                </tp:taxon-name><comment>Meyrick, 1908: 441. <abbrev xmlns:xlink="http://www.w3.org/1999/xlink" xlink:title="Type locality" id="ABBRID0E3HAE" xlink:type="simple">TL</abbrev>: Assam, India. <abbrev xmlns:xlink="http://www.w3.org/1999/xlink" xlink:title="Type depository" id="ABBRID0EAIAE" xlink:type="simple">TD</abbrev>: <named-content xmlns:xlink="http://www.w3.org/1999/xlink" content-type="dwc:institutional_code" xlink:title="Natural History Museum, London" xlink:href="http://grbio.org/institution/natural-history-museum-london" xlink:type="simple">NHMUK</named-content>.</comment></tp:nomenclature-citation><tp:nomenclature-citation><tp:taxon-name>
                  <tp:taxon-name-part taxon-name-part-type="genus" reg="Thyrsostoma">Thyrsostoma</tp:taxon-name-part>
                  <tp:taxon-name-part taxon-name-part-type="species" reg="pylartis">pylartis</tp:taxon-name-part>
                </tp:taxon-name><comment>: <xref ref-type="bibr" rid="B26">Meyrick 1925a</xref>: 100; <xref ref-type="bibr" rid="B2">Gaede 1937</xref>: 301; <xref ref-type="bibr" rid="B8">Inoue 1954</xref>: 67 (partim); <xref ref-type="bibr" rid="B1">Clarke 1969</xref>: 487; <xref ref-type="bibr" rid="B28">Moriuti 1982</xref>: 281, pl. 13–57 (partim); Kanazawa and Hepper 1992: 70.</comment></tp:nomenclature-citation><tp:nomenclature-citation><tp:taxon-name>
                  <tp:taxon-name-part taxon-name-part-type="genus" reg="Palumbina">Palumbina</tp:taxon-name-part>
                  <tp:taxon-name-part taxon-name-part-type="species" reg="pylartis">pylartis</tp:taxon-name-part>
                </tp:taxon-name><comment>: <xref ref-type="bibr" rid="B38">Sattler 1982</xref>: 25; <xref ref-type="bibr" rid="B37">Sakamaki 2013</xref>: 298 (partim).</comment></tp:nomenclature-citation></tp:nomenclature-citation-list></tp:nomenclature><tp:treatment-sec sec-type="material" id="SECID0E5JAE"><title>Material examined.</title><p>Japan – <bold>Honshu</bold> [Gifu] • 1♀; 20 Oct. 1919; gen. slide no. KM–333; <named-content xmlns:xlink="http://www.w3.org/1999/xlink" content-type="dwc:institutional_code" xlink:title="Entomological Laboratory, Faculty of Agriculture, Kyushu University" xlink:href="http://grbio.org/institution/kyushu-university" xlink:type="simple">ELKU</named-content>. – [Wakayama] • 1♂; Kozagawa; 11 Jun. 1970; host: <italic><tp:taxon-name><tp:taxon-name-part taxon-name-part-type="genus" reg="Castanopsis">Castanopsis</tp:taxon-name-part><tp:taxon-name-part taxon-name-part-type="species" reg="cuspidata">cuspidata</tp:taxon-name-part></tp:taxon-name></italic>; T. Kumata; gen. slide no. KM–390; <named-content xmlns:xlink="http://www.w3.org/1999/xlink" content-type="dwc:institutional_code" xlink:title="Laboratory of Systematic Entomology, Hokkaido University" xlink:href="http://grbio.org/institution/hokkaido-university" xlink:type="simple">SEHU</named-content>. • 2♀♀; same data except 9, 13 Jun. 1970; gen. slide no. KM–377; <named-content xmlns:xlink="http://www.w3.org/1999/xlink" content-type="dwc:institutional_code" xlink:title="Laboratory of Systematic Entomology, Hokkaido University" xlink:href="http://grbio.org/institution/hokkaido-university" xlink:type="simple">SEHU</named-content>. – <bold>Kyushu</bold> [Fukuoka] • 1♀; Nishi-ku Fukuoka, Ito Campus; 27 Apr. 2017 larva; 1 Jun. 2017 em.; host: <italic><tp:taxon-name><tp:taxon-name-part taxon-name-part-type="genus" reg="Castanopsis">Castanopsis</tp:taxon-name-part><tp:taxon-name-part taxon-name-part-type="species" reg="sieboldii">sieboldii</tp:taxon-name-part></tp:taxon-name></italic>; T. Hirowatari, S. Yagi, C. Tsuji &amp; K.M.M. Kyaw leg.; <named-content xmlns:xlink="http://www.w3.org/1999/xlink" content-type="dwc:institutional_code" xlink:title="Entomological Laboratory, Faculty of Agriculture, Kyushu University" xlink:href="http://grbio.org/institution/kyushu-university" xlink:type="simple">ELKU</named-content>. • 1♂, 1♀; same locality, 5 May 2020 larva; 23 May 2020 em.; Host: <italic><tp:taxon-name><tp:taxon-name-part taxon-name-part-type="genus" reg="Castanopsis">Castanopsis</tp:taxon-name-part><tp:taxon-name-part taxon-name-part-type="species" reg="sieboldii">sieboldii</tp:taxon-name-part></tp:taxon-name></italic>; S. Yagi leg.; <named-content xmlns:xlink="http://www.w3.org/1999/xlink" content-type="dwc:institutional_code" xlink:title="Entomological Laboratory, Faculty of Agriculture, Kyushu University" xlink:href="http://grbio.org/institution/kyushu-university" xlink:type="simple">ELKU</named-content>. • 1♀; same locality, 3 Jul. 2021, <abbrev xmlns:xlink="http://www.w3.org/1999/xlink" xlink:title="light traps" id="ABBRID0E4LAE" xlink:type="simple">LT</abbrev>; S. Yagi leg.; <named-content xmlns:xlink="http://www.w3.org/1999/xlink" content-type="dwc:institutional_code" xlink:title="Entomological Laboratory, Faculty of Agriculture, Kyushu University" xlink:href="http://grbio.org/institution/kyushu-university" xlink:type="simple">ELKU</named-content>. [Kagoshima] • 1♂; Yakushima Is., Hirauti; 19 Sep. 1978; Y. Arita leg.; gen. slide no. KM–329; <named-content xmlns:xlink="http://www.w3.org/1999/xlink" content-type="dwc:institutional_code" xlink:title="National Museum of Nature and Science, Tsukuba" xlink:href="http://grbio.org/institution/national-museum-nature-and-science" xlink:type="simple">NSMT</named-content>. • 1♂; Nakanoshima Is., Mt. Otake; 12 Sep. 2018; K. Sakagami leg.; gen. slide no. KM–330; <named-content xmlns:xlink="http://www.w3.org/1999/xlink" content-type="dwc:institutional_code" xlink:title="Entomological Laboratory, Faculty of Agriculture, Kyushu University" xlink:href="http://grbio.org/institution/kyushu-university" xlink:type="simple">ELKU</named-content>. – <bold>Ryukyus</bold> [Kagoshima] • 1♀; Amamioshima Is., Oosima-gun, Uken-son, Mt. Akatsuchi; 5 Oct. 2020, <abbrev xmlns:xlink="http://www.w3.org/1999/xlink" xlink:title="light traps" id="ABBRID0EPMAE" xlink:type="simple">LT</abbrev>; J. Oku leg.; <named-content xmlns:xlink="http://www.w3.org/1999/xlink" content-type="dwc:institutional_code" xlink:title="Entomological Laboratory, Faculty of Agriculture, Kyushu University" xlink:href="http://grbio.org/institution/kyushu-university" xlink:type="simple">ELKU</named-content>. • 1♂; Tokunoshima Is., Yonama Amagi–cho; 11 Jul. 2016; S. Yagi leg.; gen. slide no. KM–383; <named-content xmlns:xlink="http://www.w3.org/1999/xlink" content-type="dwc:institutional_code" xlink:title="Entomological Laboratory, Faculty of Agriculture, Kyushu University" xlink:href="http://grbio.org/institution/kyushu-university" xlink:type="simple">ELKU</named-content>. – [Okinawa] • 1♂; Kunigami district, Oogimi, Oshikawa area; 27 Mar. 2021, <abbrev xmlns:xlink="http://www.w3.org/1999/xlink" xlink:title="light traps" id="ABBRID0E2MAE" xlink:type="simple">LT</abbrev>; J. Oku leg.; <named-content xmlns:xlink="http://www.w3.org/1999/xlink" content-type="dwc:institutional_code" xlink:title="Entomological Laboratory, Faculty of Agriculture, Kyushu University" xlink:href="http://grbio.org/institution/kyushu-university" xlink:type="simple">ELKU</named-content>. • 2♀♀; Ishigakijima Is., Mt. Bannadake; 4–7 Apr. 2001; T. Ueda leg.; gen. slide no. KM–424; <named-content xmlns:xlink="http://www.w3.org/1999/xlink" content-type="dwc:institutional_code" xlink:title="Entomological Laboratory, Osaka Prefecture University" xlink:href="http://grbio.org/institution/osaka-prefecture-university" xlink:type="simple">OPU</named-content>. • 1♀; Iriomotejima Is., Airagawa forest road, Taketomi Yaeyama; 26 Aug. 2020; Y. Hisasue leg.; <named-content xmlns:xlink="http://www.w3.org/1999/xlink" content-type="dwc:institutional_code" xlink:title="Entomological Laboratory, Faculty of Agriculture, Kyushu University" xlink:href="http://grbio.org/institution/kyushu-university" xlink:type="simple">ELKU</named-content>.</p><fig id="F1" position="float" orientation="portrait"><object-id xmlns:xlink="http://www.w3.org/1999/xlink" content-type="doi" xlink:type="simple">10.3897/zookeys.1165.101983.figure1</object-id><object-id xmlns:xlink="http://www.w3.org/1999/xlink" content-type="arpha" xlink:type="simple">6222B2CB-6B8A-5644-B1B2-53BE6D474B21</object-id><label>Figure 1.</label><caption><p>Adults of <italic><tp:taxon-name><tp:taxon-name-part taxon-name-part-type="genus" reg="Palumbina">Palumbina</tp:taxon-name-part></tp:taxon-name></italic> spp. <bold>A</bold><italic><tp:taxon-name><tp:taxon-name-part taxon-name-part-type="genus" reg="Palumbina">P.</tp:taxon-name-part><tp:taxon-name-part taxon-name-part-type="species" reg="pylartis">pylartis</tp:taxon-name-part></tp:taxon-name></italic>, male <bold>B</bold> ditto, female <bold>C</bold><italic><tp:taxon-name><tp:taxon-name-part taxon-name-part-type="genus" reg="Palumbina">P.</tp:taxon-name-part><tp:taxon-name-part taxon-name-part-type="species" reg="acerosa">acerosa</tp:taxon-name-part></tp:taxon-name></italic>, male <bold>D</bold> ditto, female <bold>E</bold><italic><tp:taxon-name><tp:taxon-name-part taxon-name-part-type="genus" reg="Palumbina">P.</tp:taxon-name-part><tp:taxon-name-part taxon-name-part-type="species" reg="grandiunca">grandiunca</tp:taxon-name-part></tp:taxon-name></italic>, male <bold>F</bold> ditto, female. Scale bars: 4.0 mm.</p></caption><graphic xmlns:xlink="http://www.w3.org/1999/xlink" xlink:href="zookeys-1165-061_article-101983__-g001.jpg" position="float" orientation="portrait" xlink:type="simple" id="oo_856652.jpg"><uri content-type="original_file" xlink:type="simple">https://binary.pensoft.net/fig/856652</uri></graphic></fig><p>For the diagnosis of the adult and the detailed description of the adult and genitalia, see <xref ref-type="bibr" rid="B20">Lee et al. (2018)</xref>.</p></tp:treatment-sec><tp:treatment-sec sec-type="description" id="SECID0ESPAE"><title>Description.</title><p><bold>Larva</bold> (Figs <xref ref-type="fig" rid="F10">10G, H</xref>, <xref ref-type="fig" rid="F14">14</xref>, <xref ref-type="fig" rid="F15">15</xref>). Length 3.5–3.6 mm (<italic>n</italic> = 2). Head subglobular, yellowish brown with blackish pigmentations on ocellar area and anterior margin of labrum. Body pale yellow in early instars and yellowish brown in late instars. Prothoracic shield yellowish brown, with blackish brown on caudal margin. Thoracic legs short, pale yellow (Fig. <xref ref-type="fig" rid="F15">15A</xref>). Pinacula more or less rounded, blackish brown on T1–T3, A1, A2, A8, and A9; paler on the remaining abdominal segments. Anal shield heavily sclerotized, yellowish brown (Figs <xref ref-type="fig" rid="F14">14D</xref>, <xref ref-type="fig" rid="F15">15D</xref>). Anal fork present, deeply emarginated posteriorly, forming two lateral lobes (Figs <xref ref-type="fig" rid="F14">14E</xref>, <xref ref-type="fig" rid="F15">15D</xref>). Anal prolegs armed with many minute spines on dorsal surface. Crochets in a circle, uniordinal, 10–14 in number on ventral prolegs (Fig. <xref ref-type="fig" rid="F15">15B</xref>), 6–8 on anal proleg (Fig. <xref ref-type="fig" rid="F15">15C</xref>).</p><fig id="F2" position="float" orientation="portrait"><object-id xmlns:xlink="http://www.w3.org/1999/xlink" content-type="doi" xlink:type="simple">10.3897/zookeys.1165.101983.figure2</object-id><object-id xmlns:xlink="http://www.w3.org/1999/xlink" content-type="arpha" xlink:type="simple">2E69A00A-3F98-5837-BF5B-A8748219E5D3</object-id><label>Figure 2.</label><caption><p><italic><tp:taxon-name><tp:taxon-name-part taxon-name-part-type="genus" reg="Palumbina">Palumbina</tp:taxon-name-part><tp:taxon-name-part taxon-name-part-type="species" reg="operaria">operaria</tp:taxon-name-part></tp:taxon-name></italic> (wing marking variation) adult. <bold>A, C, E</bold> male <bold>B, D, E</bold> female. Scale bars: 4.0 mm.</p></caption><graphic xmlns:xlink="http://www.w3.org/1999/xlink" xlink:href="zookeys-1165-061_article-101983__-g002.jpg" position="float" orientation="portrait" xlink:type="simple" id="oo_856653.jpg"><uri content-type="original_file" xlink:type="simple">https://binary.pensoft.net/fig/856653</uri></graphic></fig><p><bold><italic>Chaetotaxy</italic></bold> (Fig. <xref ref-type="fig" rid="F14">14</xref>). <bold><italic>Head</italic></bold> (Fig. <xref ref-type="fig" rid="F14">14A, B</xref>). Epicranial suture shorter than frontoclypeus, AF1 ~ ½ length of AF2; C2 slightly longer than C1; P1 dorsolateral to AF1, ~ 5× longer than P2; P2 dorsolateral to AF2 and above P1; MD1–MD3 setae forming nearly in a line at the posterior margin of the head capsule, MD1 slightly anteroventral to MD2 and MD3; mouthparts semi-hypognathous; genal area with six stemmata, forming a semicircular pattern; A1 dorsoanterior to stemma-3, slightly shorter than A3; A2 dorsolateral to A1 and shorter than A1 and A3; L1 dorsoposterior to stemma-1; distance between L1 from A3 slightly longer than distance between A3 from A2; S1 below stemma-3, short as A2; S2 longer than S1 and S3, near the opening of the stemmatal semicircle; S3 slightly shorter than S1 and ventroposterior to stemma-6; SS1 near a mandibular condyle, the same length as SS2; SS2 between SS1 and SS3; SS3 ~ 3× longer than SS1 and SS2; MGa present, close to MG1. Mandible with five teeth (Fig. <xref ref-type="fig" rid="F14">14C</xref>).</p><fig id="F3" position="float" orientation="portrait"><object-id xmlns:xlink="http://www.w3.org/1999/xlink" content-type="doi" xlink:type="simple">10.3897/zookeys.1165.101983.figure3</object-id><object-id xmlns:xlink="http://www.w3.org/1999/xlink" content-type="arpha" xlink:type="simple">A5AE0A8B-A5EF-5ADF-965F-99903B55517B</object-id><label>Figure 3.</label><caption><p>Adults of <italic><tp:taxon-name><tp:taxon-name-part taxon-name-part-type="genus" reg="Palumbina">Palumbina</tp:taxon-name-part></tp:taxon-name></italic> spp. <bold>A</bold><italic><tp:taxon-name><tp:taxon-name-part taxon-name-part-type="genus" reg="Palumbina">P.</tp:taxon-name-part><tp:taxon-name-part taxon-name-part-type="species" reg="macrodelta">macrodelta</tp:taxon-name-part></tp:taxon-name></italic>, male <bold>B</bold> ditto, female <bold>C</bold><italic><tp:taxon-name><tp:taxon-name-part taxon-name-part-type="genus" reg="Palumbina">P.</tp:taxon-name-part><tp:taxon-name-part taxon-name-part-type="species" reg="muraseae">muraseae</tp:taxon-name-part></tp:taxon-name></italic> sp. nov., male, holotype <bold>E</bold> male, paratype <bold>D</bold>, <bold>F</bold> ditto, female, paratypes. Scale bars: 4.0 mm.</p></caption><graphic xmlns:xlink="http://www.w3.org/1999/xlink" xlink:href="zookeys-1165-061_article-101983__-g003.jpg" position="float" orientation="portrait" xlink:type="simple" id="oo_856654.jpg"><uri content-type="original_file" xlink:type="simple">https://binary.pensoft.net/fig/856654</uri></graphic></fig><p><bold><italic>Thorax</italic>.</bold> Prothorax (Fig. <xref ref-type="fig" rid="F14">14F</xref>): shield with SD1 ventrolateral to XD1 and XD2, all three along anterior margin; XD2 less than 2½ distance from XD1 than from SD1; XD1 ~ 2× longer than XD2; SD2 and D1 ca. equal in length, both setae ~ 2½–3× length of SD1 and D2; SD2 ca. twice the distance from XD2 than from SD1; L-group tri-setose on the same pinaculum, anteroventral to spiracle; L1 longest; L2 and L3 short, ca. equal in length; SV-group bi-setose on the same pinaculum; SV1 ~ 2–2½ × longer than SV2; MV1 absent; MV2 approximate to anterolateral coxal margin; V1 approximate mesoposterior coxal margin. Mesothorax and metathorax (Fig. <xref ref-type="fig" rid="F14">14F</xref>): D and SD group arranged in a vertical line; D1 and D2 on same pinaculum, D2 ~ 3½–4× length of D1; SD1 and SD2 on the same pinaculum, SD1 ~ 3½–4× length of SD2; MD1 anteroventral to D2; MSD1 in line with MSD2, anterior to SD2; MSD2 anterior to SD1; L-group trisetose; L1 ~ 2½–3× length of L2, each on separate pinaculum; pinaculum of L2 slightly anterior to SD group pinaculum; L3 slightly longer than L2, vertical line with SV1; MV1, MV2, and MV3 anterior to coxa; MV2 near to anterolateral coxal margin, MV3 slightly above V1.</p><p><bold><italic>Abdomen</italic></bold> (Fig. <xref ref-type="fig" rid="F14">14F</xref>). A1 and A2 with D2 ~ 3½–4× longer than D1; D1 dorso-anterior to D2; MD1 slightly ventral to D1 and D2; SD1 ca. equal in length to D2; SD2 minute, anteroventral to SD1; SD1 above spiracle; L-group tri-setose; L1 and L2 on separate pinaculum, L2 in vertical line with SD1 and spiracle; L1 ~ 3½–4× longer than L2 and L3; L3 slightly longer than L2; SV-group bi-setose on A1, SV1 ~ 2½–3× longer than SV2 and on same pinaculum; SV-group tri-setose on A2, with SV1 and SV2 on the same pinaculum, SV3 on separate pinaculum (not shown); MV3 dorso-anterior to V1. A3–A6 as in A2, except D2 dorsoposterior to D1 and SV1–SV3 on separate pinaculum; each segment bearing a pair of protuberant prolegs; planta bearing uni-ordinal, uniserial crochets in a circle (Fig. <xref ref-type="fig" rid="F15">15B</xref>). A7 as in A3–A6 except with SV-group bi-setose on same pinaculum. A8 as A7 except: SD1 ~ 1/3× length of D2 and in vertical line with D2; SD2 remote from spiracle and not vertical to MD1; minute SD2 anteroventral to SD1 and spiracle; SD1 pinaculum slightly anterodorsal to spiracle; spiracle dorsal to all spiracles on A1–A7; L1 ~ 3½–4× length of L2 and below spiracle; L2 and L3 on separate pinaculum; L2 anteroventral to L1 and in vertical line with D2 and SD1; L3 ventral to L2; SV and V group uni-setose. A9 as above except with D1 ventral to D2, D2 ~ 2× longer than D1; D-group and MD1 on same pinaculum; MD1 in horizontal line with D2; SD1 absent; L-group bi-setose on same pinaculum, L1 ~ 3½–4× longer than L2.</p><p><bold>Pupa</bold> (Figs <xref ref-type="fig" rid="F18">18</xref>, <xref ref-type="fig" rid="F19">19</xref>). Length 3.5–4.2 mm (<italic>n</italic> = 3). Cylindrical, yellowish brown, dark brown before emergence. Head semi-globular. Vertex with many minute spines. Prothorax with a pair of more or less wedge-shaped projections on the dorsolateral corner of tergite (Fig. <xref ref-type="fig" rid="F19">19A, D</xref>). Antennae and forewing reach the midway or near posterior margin of A6. Maxilla (galea) basally broad, gradually narrowing and extending to the posterior margin of A4. Prothoracic legs extending to A2; mesothoracic legs extending to near posterior margin of A4; metathoracic legs extending to midway or near posterior margin of A7. A5–A10 movable. A5 and A6 with a transverse row of tergal spinules directed posteriorly on the anterior margin in males (Fig. <xref ref-type="fig" rid="F18">18A, C</xref>) and with a transverse row of dot-like spinules in females (Fig. <xref ref-type="fig" rid="F18">18D, F</xref>). A7 with a transverse row of tergal spinules, directed posteriorly on the anterior margin in both males and females (Fig. <xref ref-type="fig" rid="F18">18A, D</xref>). Sternite A7 with a pair of oval pads armed with a row of spinules directed anteriorly in females (Fig. <xref ref-type="fig" rid="F18">18E</xref>) but absent in males (Fig. <xref ref-type="fig" rid="F18">18B</xref>). A10 delineated with a row of short spinules along its outer margin posteriorly in both males and females (Fig. <xref ref-type="fig" rid="F18">18C, F</xref>), apically with three pairs of hooked setae on ventral surfaces of A9 and A10.</p></tp:treatment-sec><tp:treatment-sec sec-type="distribution" id="SECID0EUWAE"><title>Distribution.</title><p>Japan (Honshu, Kyushu, Ryukyu), China, Taiwan, and India.</p></tp:treatment-sec><tp:treatment-sec sec-type="host" id="SECID0EZWAE"><title>Host plant.</title><p><italic><tp:taxon-name><tp:taxon-name-part taxon-name-part-type="genus" reg="Castanopsis">Castanopsis</tp:taxon-name-part><tp:taxon-name-part taxon-name-part-type="species" reg="cuspidata">cuspidata</tp:taxon-name-part></tp:taxon-name></italic> (Thunb.) Schottky (new host record), <italic><tp:taxon-name><tp:taxon-name-part taxon-name-part-type="genus" reg="Castanopsis">C.</tp:taxon-name-part><tp:taxon-name-part taxon-name-part-type="species" reg="sieboldii">sieboldii</tp:taxon-name-part></tp:taxon-name></italic> (Makino) Hatus. ex T. Yamaz. et Mashiba (new host record) (<tp:taxon-name><tp:taxon-name-part taxon-name-part-type="family">Fagaceae</tp:taxon-name-part></tp:taxon-name>).</p></tp:treatment-sec><tp:treatment-sec sec-type="biology" id="SECID0E1XAE"><title>Biology</title><p>(Fig. <xref ref-type="fig" rid="F10">10</xref>). We found one preserved specimen of this species with a label noting that it feeds on <italic><tp:taxon-name><tp:taxon-name-part taxon-name-part-type="genus" reg="Castanopsis">Castanopsis</tp:taxon-name-part><tp:taxon-name-part taxon-name-part-type="species" reg="cuspidata">cuspidata</tp:taxon-name-part></tp:taxon-name></italic> (<tp:taxon-name><tp:taxon-name-part taxon-name-part-type="family">Fagaceae</tp:taxon-name-part></tp:taxon-name>) and a case of the leaf of its host plant. We found that the larvae fed on another host plant, <italic><tp:taxon-name><tp:taxon-name-part taxon-name-part-type="genus" reg="Castanopsis">C.</tp:taxon-name-part><tp:taxon-name-part taxon-name-part-type="species" reg="sieboldii">sieboldii</tp:taxon-name-part></tp:taxon-name></italic>. In the latter host plant, the larva first makes a small hole (Fig. <xref ref-type="fig" rid="F10">10C</xref>, red arrow) to enter and feed on the plant tissue in the midrib of the leaf, and this hole also seems to eliminate its feces. After the larva gradually develops by feeding inside the midrib, it leaves the midrib by creating another small exit hole (Fig. <xref ref-type="fig" rid="F10">10C</xref>, black arrow). After leaving the mine, the larva crawls towards the upper tip of the leaf, cuts transversely from its outer margin to the inner part of the leaf (Fig. <xref ref-type="fig" rid="F10">10D, E</xref>), and then makes a shelter with it. The larva usually consumes the leaf by leaning halfway from its shelter. Subsequently, it cuts the leaf around the radius and reaches a small and regular shape to construct a portable case (Fig. <xref ref-type="fig" rid="F10">10F, G</xref>). After that, a number of these several small leaf pieces (5–7 pieces, <italic>n</italic> = 6) were accumulated and stacked into a compact, approximately circular leaf case until the final instar larva (Fig. <xref ref-type="fig" rid="F10">10I</xref>). The final larva fixes its case (Fig. <xref ref-type="fig" rid="F10">10J</xref>), and pupation occurs inside its case (Fig. <xref ref-type="fig" rid="F10">10K</xref>). The adult emerges by leaving the pupal exuvia (Fig. <xref ref-type="fig" rid="F10">10L</xref>). The resting posture of the adult is similar to that of the stathmopodid species, keeping its hindlegs upwards (Fig. <xref ref-type="fig" rid="F9">9A</xref>). This species overwinters in the adult stage, and adults are collected throughout the year (<xref ref-type="bibr" rid="B37">Sakamaki 2013</xref>).</p><fig id="F4" position="float" orientation="portrait"><object-id xmlns:xlink="http://www.w3.org/1999/xlink" content-type="doi" xlink:type="simple">10.3897/zookeys.1165.101983.figure4</object-id><object-id xmlns:xlink="http://www.w3.org/1999/xlink" content-type="arpha" xlink:type="simple">1CA80A75-3545-5B08-A5CE-3029959CF0ED</object-id><label>Figure 4.</label><caption><p>External morphological characters of <italic><tp:taxon-name><tp:taxon-name-part taxon-name-part-type="genus" reg="Palumbina">P.</tp:taxon-name-part><tp:taxon-name-part taxon-name-part-type="species" reg="muraseae">muraseae</tp:taxon-name-part></tp:taxon-name></italic> sp. nov. <bold>A</bold> male antenna <bold>B</bold> the ventral surface of the wing. The arrow indicates expansible hair pencils beneath costa <bold>C</bold> labial palpus of male modified with long expansible hair pencil <bold>D</bold> labial palpus of female <bold>E</bold> hind leg <bold>F</bold> mid-leg. The arrows indicate two black spots. Scale bars: 1.0 mm.</p></caption><graphic xmlns:xlink="http://www.w3.org/1999/xlink" xlink:href="zookeys-1165-061_article-101983__-g004.jpg" position="float" orientation="portrait" xlink:type="simple" id="oo_856655.jpg"><uri content-type="original_file" xlink:type="simple">https://binary.pensoft.net/fig/856655</uri></graphic></fig></tp:treatment-sec><tp:treatment-sec sec-type="remarks" id="SECID0EN2AE"><title>Remarks.</title><p>The larva of <italic><tp:taxon-name><tp:taxon-name-part taxon-name-part-type="genus" reg="Palumbina">P.</tp:taxon-name-part><tp:taxon-name-part taxon-name-part-type="species" reg="pylartis">pylartis</tp:taxon-name-part></tp:taxon-name></italic> was reported as a petiole-miner on the host plant <italic><tp:taxon-name><tp:taxon-name-part taxon-name-part-type="genus" reg="Quercus">Quercus</tp:taxon-name-part><tp:taxon-name-part taxon-name-part-type="species" reg="myrsinaefolia">myrsinaefolia</tp:taxon-name-part></tp:taxon-name></italic> Blume (<tp:taxon-name><tp:taxon-name-part taxon-name-part-type="family">Fagaceae</tp:taxon-name-part></tp:taxon-name>) on Mt. Hikosan, Fukuoka Pref. (<xref ref-type="bibr" rid="B14">Kuroko 1957</xref>). However, we could not find any specimens at <named-content xmlns:xlink="http://www.w3.org/1999/xlink" content-type="dwc:institutional_code" xlink:title="Entomological Laboratory, Faculty of Agriculture, Kyushu University" xlink:href="http://grbio.org/institution/kyushu-university" xlink:type="simple">ELKU</named-content> and <abbrev xmlns:xlink="http://www.w3.org/1999/xlink" xlink:title="Hikosan Biological Experimental Facility, Kyushu University" id="ABBRID0EW3AE" xlink:type="simple">HBEF</abbrev> that were shown as the depositories in that study, and all specimens collected on Mt. Hikosan in the present study were identified as <italic><tp:taxon-name><tp:taxon-name-part taxon-name-part-type="genus" reg="Palumbina">P.</tp:taxon-name-part><tp:taxon-name-part taxon-name-part-type="species" reg="acerosa">acerosa</tp:taxon-name-part></tp:taxon-name></italic>. Therefore, we conclude that the previous host record of “<italic><tp:taxon-name><tp:taxon-name-part taxon-name-part-type="genus" reg="Thyrsostoma">Thyrsostoma</tp:taxon-name-part><tp:taxon-name-part taxon-name-part-type="species" reg="pylartis">pylartis</tp:taxon-name-part></tp:taxon-name></italic>” reported by <xref ref-type="bibr" rid="B14">Kuroko (1957)</xref> was misidentified as <italic><tp:taxon-name><tp:taxon-name-part taxon-name-part-type="genus" reg="Palumbina">P.</tp:taxon-name-part><tp:taxon-name-part taxon-name-part-type="species" reg="pylartis">pylartis</tp:taxon-name-part></tp:taxon-name></italic> because they are very similar to each other in external morphological characters and in the female genitalia.</p><p>According to previous records (e.g., <xref ref-type="bibr" rid="B8">Inoue 1954</xref>; <xref ref-type="bibr" rid="B28">Moriuti 1982</xref>; <xref ref-type="bibr" rid="B37">Sakamaki 2013</xref>), <italic><tp:taxon-name><tp:taxon-name-part taxon-name-part-type="genus" reg="Palumbina">P.</tp:taxon-name-part><tp:taxon-name-part taxon-name-part-type="species" reg="pylartis">pylartis</tp:taxon-name-part></tp:taxon-name></italic> is distributed from Honshu to the Ryukyus in Japan. However, <italic><tp:taxon-name><tp:taxon-name-part taxon-name-part-type="genus" reg="Palumbina">P.</tp:taxon-name-part><tp:taxon-name-part taxon-name-part-type="species" reg="pylartis">pylartis</tp:taxon-name-part></tp:taxon-name></italic> is not common in Honshu and Kyushu, whereas <italic><tp:taxon-name><tp:taxon-name-part taxon-name-part-type="genus" reg="Palumbina">P.</tp:taxon-name-part><tp:taxon-name-part taxon-name-part-type="species" reg="acerosa">acerosa</tp:taxon-name-part></tp:taxon-name></italic> is expected in this region. Thus, previous distributional records must be reviewed.</p></tp:treatment-sec><tp:treatment-sec><!--Section generated to contain objects referenced in tp:taxon-treatment.--><fig id="F6" position="float" orientation="portrait"><object-id xmlns:xlink="http://www.w3.org/1999/xlink" content-type="doi" xlink:type="simple">10.3897/zookeys.1165.101983.figure6</object-id><object-id xmlns:xlink="http://www.w3.org/1999/xlink" content-type="arpha" xlink:type="simple">29AD55B4-6DBB-5B13-89DD-64279BE1DA23</object-id><label>Figure 6.</label><caption><p>Male genitalia of <italic><tp:taxon-name><tp:taxon-name-part taxon-name-part-type="genus" reg="Palumbina">Palumbina</tp:taxon-name-part></tp:taxon-name></italic> spp. <bold>A</bold><italic><tp:taxon-name><tp:taxon-name-part taxon-name-part-type="genus" reg="Palumbina">P.</tp:taxon-name-part><tp:taxon-name-part taxon-name-part-type="species" reg="pylartis">pylartis</tp:taxon-name-part></tp:taxon-name></italic>, genitalia slide no. KM–383 <bold>B</bold><italic><tp:taxon-name><tp:taxon-name-part taxon-name-part-type="genus" reg="Palumbina">P.</tp:taxon-name-part><tp:taxon-name-part taxon-name-part-type="species" reg="acerosa">acerosa</tp:taxon-name-part></tp:taxon-name></italic>, genitalia slide no. KM–320 <bold>C</bold><italic><tp:taxon-name><tp:taxon-name-part taxon-name-part-type="genus" reg="Palumbina">P.</tp:taxon-name-part><tp:taxon-name-part taxon-name-part-type="species" reg="grandiunca">grandiunca</tp:taxon-name-part></tp:taxon-name></italic>, genitalia slide no. SY1454 <bold>D</bold><italic><tp:taxon-name><tp:taxon-name-part taxon-name-part-type="genus" reg="Palumbina">P.</tp:taxon-name-part><tp:taxon-name-part taxon-name-part-type="species" reg="operaria">operaria</tp:taxon-name-part></tp:taxon-name></italic>, genitalia slide no. KM–389 <bold>E</bold><italic><tp:taxon-name><tp:taxon-name-part taxon-name-part-type="genus" reg="Palumbina">P.</tp:taxon-name-part><tp:taxon-name-part taxon-name-part-type="species" reg="macrodelta">macrodelta</tp:taxon-name-part></tp:taxon-name></italic>, genitalia slide no. SY1455 <bold>F</bold><italic><tp:taxon-name><tp:taxon-name-part taxon-name-part-type="genus" reg="Palumbina">P.</tp:taxon-name-part><tp:taxon-name-part taxon-name-part-type="species" reg="muraseae">muraseae</tp:taxon-name-part></tp:taxon-name></italic> sp. nov., holotype, genitalia slide no. KM–374. Scale bars: 0.40 mm.</p></caption><graphic xmlns:xlink="http://www.w3.org/1999/xlink" xlink:href="zookeys-1165-061_article-101983__-g006.jpg" position="float" orientation="portrait" xlink:type="simple" id="oo_856657.jpg"><uri content-type="original_file" xlink:type="simple">https://binary.pensoft.net/fig/856657</uri></graphic></fig><fig id="F7" position="float" orientation="portrait"><object-id xmlns:xlink="http://www.w3.org/1999/xlink" content-type="doi" xlink:type="simple">10.3897/zookeys.1165.101983.figure7</object-id><object-id xmlns:xlink="http://www.w3.org/1999/xlink" content-type="arpha" xlink:type="simple">52661D8C-73F1-5CCE-958E-4DC681CDFA33</object-id><label>Figure 7.</label><caption><p>Abdominal segments of <italic><tp:taxon-name><tp:taxon-name-part taxon-name-part-type="genus" reg="Palumbina">Palumbina</tp:taxon-name-part></tp:taxon-name></italic> spp. <bold>A</bold><italic><tp:taxon-name><tp:taxon-name-part taxon-name-part-type="genus" reg="Palumbina">P.</tp:taxon-name-part><tp:taxon-name-part taxon-name-part-type="species" reg="pylartis">pylartis</tp:taxon-name-part></tp:taxon-name></italic>, slide no. KM-383 <bold>B</bold><italic><tp:taxon-name><tp:taxon-name-part taxon-name-part-type="genus" reg="Palumbina">P.</tp:taxon-name-part><tp:taxon-name-part taxon-name-part-type="species" reg="acerosa">acerosa</tp:taxon-name-part></tp:taxon-name></italic>, slide no. KM–320 <bold>C</bold><italic><tp:taxon-name><tp:taxon-name-part taxon-name-part-type="genus" reg="Palumbina">P.</tp:taxon-name-part><tp:taxon-name-part taxon-name-part-type="species" reg="grandiunca">grandiunca</tp:taxon-name-part></tp:taxon-name></italic>, slide no. SY1454 <bold>D</bold><italic><tp:taxon-name><tp:taxon-name-part taxon-name-part-type="genus" reg="Palumbina">P.</tp:taxon-name-part><tp:taxon-name-part taxon-name-part-type="species" reg="operaria">operaria</tp:taxon-name-part></tp:taxon-name></italic>, slide no. KM–389 <bold>E</bold><italic><tp:taxon-name><tp:taxon-name-part taxon-name-part-type="genus" reg="Palumbina">P.</tp:taxon-name-part><tp:taxon-name-part taxon-name-part-type="species" reg="macrodelta">macrodelta</tp:taxon-name-part></tp:taxon-name></italic>, slide no. SY1455 <bold>F</bold><italic><tp:taxon-name><tp:taxon-name-part taxon-name-part-type="genus" reg="Palumbina">P.</tp:taxon-name-part><tp:taxon-name-part taxon-name-part-type="species" reg="muraseae">muraseae</tp:taxon-name-part></tp:taxon-name></italic> sp. nov., holotype, slide no. KM–374. Scale bars: 1.0 mm.</p></caption><graphic xmlns:xlink="http://www.w3.org/1999/xlink" xlink:href="zookeys-1165-061_article-101983__-g007.jpg" position="float" orientation="portrait" xlink:type="simple" id="oo_856658.jpg"><uri content-type="original_file" xlink:type="simple">https://binary.pensoft.net/fig/856658</uri></graphic></fig><fig id="F8" position="float" orientation="portrait"><object-id xmlns:xlink="http://www.w3.org/1999/xlink" content-type="doi" xlink:type="simple">10.3897/zookeys.1165.101983.figure8</object-id><object-id xmlns:xlink="http://www.w3.org/1999/xlink" content-type="arpha" xlink:type="simple">AA29D75B-D667-5110-BF48-944A6DED6E12</object-id><label>Figure 8.</label><caption><p>Female genitalia of <italic><tp:taxon-name><tp:taxon-name-part taxon-name-part-type="genus" reg="Palumbina">Palumbina</tp:taxon-name-part></tp:taxon-name></italic> spp. <bold>A</bold><italic><tp:taxon-name><tp:taxon-name-part taxon-name-part-type="genus" reg="Palumbina">P.</tp:taxon-name-part><tp:taxon-name-part taxon-name-part-type="species" reg="pylartis">pylartis</tp:taxon-name-part></tp:taxon-name></italic>, genitalia slide no. KM–330 <bold>B</bold><italic><tp:taxon-name><tp:taxon-name-part taxon-name-part-type="genus" reg="Palumbina">P.</tp:taxon-name-part><tp:taxon-name-part taxon-name-part-type="species" reg="acerosa">acerosa</tp:taxon-name-part></tp:taxon-name></italic>, genitalia slide no. KM–381 <bold>C</bold><italic><tp:taxon-name><tp:taxon-name-part taxon-name-part-type="genus" reg="Palumbina">P.</tp:taxon-name-part><tp:taxon-name-part taxon-name-part-type="species" reg="grandiunca">grandiunca</tp:taxon-name-part></tp:taxon-name></italic>, genitalia slide no. SY1453 <bold>D</bold><italic><tp:taxon-name><tp:taxon-name-part taxon-name-part-type="genus" reg="Palumbina">P.</tp:taxon-name-part><tp:taxon-name-part taxon-name-part-type="species" reg="operaria">operaria</tp:taxon-name-part></tp:taxon-name></italic>, genitalia slide no. <italic><tp:taxon-name><tp:taxon-name-part taxon-name-part-type="genus" reg="Palumbina">Palumbina</tp:taxon-name-part></tp:taxon-name></italic> No. 1 <bold>E</bold><italic><tp:taxon-name><tp:taxon-name-part taxon-name-part-type="genus" reg="Palumbina">P.</tp:taxon-name-part><tp:taxon-name-part taxon-name-part-type="species" reg="macrodelta">macrodelta</tp:taxon-name-part></tp:taxon-name></italic>, genitalia slide no. KM–328 <bold>F</bold><italic><tp:taxon-name><tp:taxon-name-part taxon-name-part-type="genus" reg="Palumbina">P.</tp:taxon-name-part><tp:taxon-name-part taxon-name-part-type="species" reg="muraseae">muraseae</tp:taxon-name-part></tp:taxon-name></italic> sp. nov., whole genitalia, genitalia slide no. KM–348 and signum, genitalia slide no. KM–427. Scale bars: 0.50 mm.</p></caption><graphic xmlns:xlink="http://www.w3.org/1999/xlink" xlink:href="zookeys-1165-061_article-101983__-g008.jpg" position="float" orientation="portrait" xlink:type="simple" id="oo_856659.jpg"><uri content-type="original_file" xlink:type="simple">https://binary.pensoft.net/fig/856659</uri></graphic></fig><fig id="F9" position="float" orientation="portrait"><object-id xmlns:xlink="http://www.w3.org/1999/xlink" content-type="doi" xlink:type="simple">10.3897/zookeys.1165.101983.figure9</object-id><object-id xmlns:xlink="http://www.w3.org/1999/xlink" content-type="arpha" xlink:type="simple">C10CEACC-E5A8-5FBA-B953-F40282C1C430</object-id><label>Figure 9.</label><caption><p>Resting position of adult <italic><tp:taxon-name><tp:taxon-name-part taxon-name-part-type="genus" reg="Palumbina">Palumbina</tp:taxon-name-part></tp:taxon-name></italic> spp. <bold>A</bold><italic><tp:taxon-name><tp:taxon-name-part taxon-name-part-type="genus" reg="Palumbina">P.</tp:taxon-name-part><tp:taxon-name-part taxon-name-part-type="species" reg="pylartis">pylartis</tp:taxon-name-part></tp:taxon-name></italic>, female <bold>B</bold><italic><tp:taxon-name><tp:taxon-name-part taxon-name-part-type="genus" reg="Palumbina">P.</tp:taxon-name-part><tp:taxon-name-part taxon-name-part-type="species" reg="acerosa">acerosa</tp:taxon-name-part></tp:taxon-name></italic>, female <bold>C</bold><italic><tp:taxon-name><tp:taxon-name-part taxon-name-part-type="genus" reg="Palumbina">P.</tp:taxon-name-part><tp:taxon-name-part taxon-name-part-type="species" reg="grandiunca">grandiunca</tp:taxon-name-part></tp:taxon-name></italic>, female <bold>D</bold><italic><tp:taxon-name><tp:taxon-name-part taxon-name-part-type="genus" reg="Palumbina">P.</tp:taxon-name-part><tp:taxon-name-part taxon-name-part-type="species" reg="muraseae">muraseae</tp:taxon-name-part></tp:taxon-name></italic> sp. nov., male.</p></caption><graphic xmlns:xlink="http://www.w3.org/1999/xlink" xlink:href="zookeys-1165-061_article-101983__-g009.jpg" position="float" orientation="portrait" xlink:type="simple" id="oo_856660.jpg"><uri content-type="original_file" xlink:type="simple">https://binary.pensoft.net/fig/856660</uri></graphic></fig><fig id="F10" position="float" orientation="portrait"><object-id xmlns:xlink="http://www.w3.org/1999/xlink" content-type="doi" xlink:type="simple">10.3897/zookeys.1165.101983.figure10</object-id><object-id xmlns:xlink="http://www.w3.org/1999/xlink" content-type="arpha" xlink:type="simple">85A811F3-4718-51E1-908F-B079DDA14F14</object-id><label>Figure 10.</label><caption><p><italic><tp:taxon-name><tp:taxon-name-part taxon-name-part-type="genus" reg="Palumbina">Palumbina</tp:taxon-name-part><tp:taxon-name-part taxon-name-part-type="species" reg="pylartis">pylartis</tp:taxon-name-part></tp:taxon-name></italic> and its host plant in Fukuoka Pref. <bold>A</bold> host plant: <italic><tp:taxon-name><tp:taxon-name-part taxon-name-part-type="genus" reg="Castanopsis">Castanopsis</tp:taxon-name-part><tp:taxon-name-part taxon-name-part-type="species" reg="sieboldii">sieboldii</tp:taxon-name-part></tp:taxon-name></italic> (<tp:taxon-name><tp:taxon-name-part taxon-name-part-type="family">Fagaceae</tp:taxon-name-part></tp:taxon-name>) <bold>B</bold> infected leaf <bold>C</bold> small hole at the base of the midrib of leaf (Upper surface) <bold>D</bold> leaf tip cut by larva <bold>E</bold> larva protruding from its leaf shelter <bold>F</bold> leaf cut by larva <bold>G</bold> newly leaf case made by larva <bold>H, I</bold> dried leaf case on upper and lower leaf surface <bold>J</bold> pupa in a cocoon <bold>K</bold> pupa <bold>L</bold> pupal exuvia left by an emerged adult.</p></caption><graphic xmlns:xlink="http://www.w3.org/1999/xlink" xlink:href="zookeys-1165-061_article-101983__-g010.jpg" position="float" orientation="portrait" xlink:type="simple" id="oo_856661.jpg"><uri content-type="original_file" xlink:type="simple">https://binary.pensoft.net/fig/856661</uri></graphic></fig><fig id="F14" position="float" orientation="portrait"><object-id xmlns:xlink="http://www.w3.org/1999/xlink" content-type="doi" xlink:type="simple">10.3897/zookeys.1165.101983.figure14</object-id><object-id xmlns:xlink="http://www.w3.org/1999/xlink" content-type="arpha" xlink:type="simple">A5669734-0E04-59F6-A622-C5F10C4F3C64</object-id><label>Figure 14.</label><caption><p>Chaetotaxy of <italic><tp:taxon-name><tp:taxon-name-part taxon-name-part-type="genus" reg="Palumbina">P.</tp:taxon-name-part><tp:taxon-name-part taxon-name-part-type="species" reg="pylartis">pylartis</tp:taxon-name-part></tp:taxon-name></italic>. <bold>A</bold> head, frontal view <bold>B</bold> ditto, lateral view <bold>C</bold> mandible <bold>D</bold> anal plate <bold>E</bold> anal fork <bold>F</bold> the prothorax, mesothorax and abdominal segments 1, 6–9. Scale bars: 0.10 mm (<bold>A, B, F</bold>); 0.20 mm (<bold>C, D, E</bold>).</p></caption><graphic xmlns:xlink="http://www.w3.org/1999/xlink" xlink:href="zookeys-1165-061_article-101983__-g014.jpg" position="float" orientation="portrait" xlink:type="simple" id="oo_856665.jpg"><uri content-type="original_file" xlink:type="simple">https://binary.pensoft.net/fig/856665</uri></graphic></fig><fig id="F15" position="float" orientation="portrait"><object-id xmlns:xlink="http://www.w3.org/1999/xlink" content-type="doi" xlink:type="simple">10.3897/zookeys.1165.101983.figure15</object-id><object-id xmlns:xlink="http://www.w3.org/1999/xlink" content-type="arpha" xlink:type="simple">8B1B4191-A242-5040-948B-561839DF2BDA</object-id><label>Figure 15.</label><caption><p>Larva of <italic><tp:taxon-name><tp:taxon-name-part taxon-name-part-type="genus" reg="Palumbina">P.</tp:taxon-name-part><tp:taxon-name-part taxon-name-part-type="species" reg="pylartis">pylartis</tp:taxon-name-part></tp:taxon-name></italic>. <bold>A</bold> thoracic leg <bold>B</bold> crochets <bold>C</bold> anal proleg <bold>D</bold> anal shield. Scale bars: 0.40 mm (<bold>A, C, D</bold>); 0.20 mm (<bold>B</bold>).</p></caption><graphic xmlns:xlink="http://www.w3.org/1999/xlink" xlink:href="zookeys-1165-061_article-101983__-g015.jpg" position="float" orientation="portrait" xlink:type="simple" id="oo_856666.jpg"><uri content-type="original_file" xlink:type="simple">https://binary.pensoft.net/fig/856666</uri></graphic></fig><fig id="F18" position="float" orientation="portrait"><object-id xmlns:xlink="http://www.w3.org/1999/xlink" content-type="doi" xlink:type="simple">10.3897/zookeys.1165.101983.figure18</object-id><object-id xmlns:xlink="http://www.w3.org/1999/xlink" content-type="arpha" xlink:type="simple">33B28B13-3804-5633-B54E-062AC338FEAB</object-id><label>Figure 18.</label><caption><p>Pupa of <italic><tp:taxon-name><tp:taxon-name-part taxon-name-part-type="genus" reg="Palumbina">P.</tp:taxon-name-part><tp:taxon-name-part taxon-name-part-type="species" reg="pylartis">pylartis</tp:taxon-name-part></tp:taxon-name></italic>. <bold>A–C</bold> male pupa <bold>D–F</bold> female pupa <bold>A, D</bold> dorsal view <bold>B, E</bold> ventral view and <bold>C, F</bold> lateral view. <bold>A</bold> arrows on A5, A6 and A7 indicate a transverse row of tergal spinules anteriorly <bold>B</bold> and <bold>E</bold> arrow on A7 indicates an oval pad without a row of spinules in males and with a row of spinules in females <bold>C</bold> and <bold>F</bold> the arrow on the vertex indicates many minute spines, and the arrow on A10 indicates short spinules <bold>D</bold> the arrow on A7 indicates a row of tergal spinules near anterior margin and arrows on A5 and A6 indicate a transverse row of dot-like spinules. Scale bars: 1.0 mm.</p></caption><graphic xmlns:xlink="http://www.w3.org/1999/xlink" xlink:href="zookeys-1165-061_article-101983__-g018.jpg" position="float" orientation="portrait" xlink:type="simple" id="oo_856669.jpg"><uri content-type="original_file" xlink:type="simple">https://binary.pensoft.net/fig/856669</uri></graphic></fig><fig id="F19" position="float" orientation="portrait"><object-id xmlns:xlink="http://www.w3.org/1999/xlink" content-type="doi" xlink:type="simple">10.3897/zookeys.1165.101983.figure19</object-id><object-id xmlns:xlink="http://www.w3.org/1999/xlink" content-type="arpha" xlink:type="simple">65D2BCD7-FB84-5291-A9EA-4F7A34BBCBE4</object-id><label>Figure 19.</label><caption><p>Pupa of <italic><tp:taxon-name><tp:taxon-name-part taxon-name-part-type="genus" reg="Palumbina">P.</tp:taxon-name-part><tp:taxon-name-part taxon-name-part-type="species" reg="pylartis">pylartis</tp:taxon-name-part></tp:taxon-name></italic><bold>A–C</bold> male pupa <bold>D–F</bold> female pupa <bold>A, D</bold> ventral view <bold>B, E</bold> lateral view and <bold>C, F</bold> dorsal view.</p></caption><graphic xmlns:xlink="http://www.w3.org/1999/xlink" xlink:href="zookeys-1165-061_article-101983__-g019.jpg" position="float" orientation="portrait" xlink:type="simple" id="oo_856670.jpg"><uri content-type="original_file" xlink:type="simple">https://binary.pensoft.net/fig/856670</uri></graphic></fig></tp:treatment-sec><ref-list><ref id="B26"><mixed-citation xmlns:xlink="http://www.w3.org/1999/xlink" xlink:type="simple"><person-group><name name-style="western"><surname>Meyrick</surname><given-names>E</given-names></name></person-group> (<year>1925a</year>) <article-title><tp:taxon-name><tp:taxon-name-part taxon-name-part-type="order">Lepidoptera</tp:taxon-name-part></tp:taxon-name><tp:taxon-name><tp:taxon-name-part taxon-name-part-type="suborder">Heterocera</tp:taxon-name-part></tp:taxon-name>. Family Gelechia[i]dae.</article-title><source>Genera Insectorum</source><volume>184</volume>: <fpage>1</fpage>–<lpage>290</lpage>.</mixed-citation></ref><ref id="B2"><mixed-citation xmlns:xlink="http://www.w3.org/1999/xlink" xlink:type="simple"><person-group><name name-style="western"><surname>Gaede</surname><given-names>M</given-names></name></person-group> (<year>1937</year>) <article-title><tp:taxon-name><tp:taxon-name-part taxon-name-part-type="family">Gelechiidae</tp:taxon-name-part></tp:taxon-name>.</article-title><source>Lepidopterorum Gatalogus</source><volume>79</volume>: <fpage>1</fpage>–<lpage>630</lpage>.</mixed-citation></ref><ref id="B8"><mixed-citation xmlns:xlink="http://www.w3.org/1999/xlink" xlink:type="simple"><person-group><name name-style="western"><surname>Inoue</surname><given-names>H</given-names></name></person-group> (<year>1954</year>) <source>Check List of the <tp:taxon-name><tp:taxon-name-part taxon-name-part-type="order">Lepidoptera</tp:taxon-name-part></tp:taxon-name> of Japan, Vol.</source><publisher-name>1</publisher-name>, <publisher-loc>Rikusuisha, Tokyo</publisher-loc>, <size units="page">112 pp</size>.</mixed-citation></ref><ref id="B1"><mixed-citation xmlns:xlink="http://www.w3.org/1999/xlink" xlink:type="simple"><person-group><name name-style="western"><surname>Clarke</surname><given-names>JFG</given-names></name></person-group> (<year>1969</year>) <source>Catalogue of the type specimens of Microlepidoptera in the British Museum (Natural History) described by Edward Meyrick 7, <tp:taxon-name><tp:taxon-name-part taxon-name-part-type="family">Gelechiidae</tp:taxon-name-part></tp:taxon-name> (D–Z).</source><publisher-name>British Museum (Natural History)</publisher-name>, <publisher-loc>London</publisher-loc>, <size units="page">531 pp</size>.</mixed-citation></ref><ref id="B28"><mixed-citation xmlns:xlink="http://www.w3.org/1999/xlink" xlink:type="simple"><person-group><name name-style="western"><surname>Moriuti</surname><given-names>S</given-names></name></person-group> (<year>1982</year>) <article-title><tp:taxon-name><tp:taxon-name-part taxon-name-part-type="family">Gelechiidae</tp:taxon-name-part></tp:taxon-name>.</article-title> In: Inoue H . <issue-title>(Eds) Moths of Japan.</issue-title><source>Kodansha, Tokyo,</source><volume>1</volume>: <fpage>275</fpage>–<lpage>288</lpage>, 2: 212–215. [In Japanese]</mixed-citation></ref><ref id="B38"><mixed-citation xmlns:xlink="http://www.w3.org/1999/xlink" xlink:type="simple"><person-group><name name-style="western"><surname>Sattler</surname><given-names>K</given-names></name></person-group> (<year>1982</year>) <article-title>A review of the western Palaearctic <tp:taxon-name><tp:taxon-name-part taxon-name-part-type="family">Gelechiidae</tp:taxon-name-part></tp:taxon-name> (<tp:taxon-name><tp:taxon-name-part taxon-name-part-type="order">Lepidoptera</tp:taxon-name-part></tp:taxon-name>) associated with <italic><tp:taxon-name><tp:taxon-name-part taxon-name-part-type="genus">Pistacia</tp:taxon-name-part></tp:taxon-name></italic>, <italic><tp:taxon-name><tp:taxon-name-part taxon-name-part-type="genus">Rhus</tp:taxon-name-part></tp:taxon-name></italic> and <italic><tp:taxon-name><tp:taxon-name-part taxon-name-part-type="genus">Cotinus</tp:taxon-name-part></tp:taxon-name></italic> (<tp:taxon-name><tp:taxon-name-part taxon-name-part-type="family">Anacardiaceae</tp:taxon-name-part></tp:taxon-name>).</article-title><source>Entomologist’s Gazette</source><volume>33</volume>: <fpage>13</fpage>–<lpage>32</lpage>.</mixed-citation></ref><ref id="B37"><mixed-citation xmlns:xlink="http://www.w3.org/1999/xlink" xlink:type="simple"><person-group><name name-style="western"><surname>Sakamaki</surname><given-names>Y</given-names></name></person-group> (<year>2013</year>) <article-title><tp:taxon-name><tp:taxon-name-part taxon-name-part-type="family">Gelechiidae</tp:taxon-name-part></tp:taxon-name>.</article-title> In: <person-group><name name-style="western"><surname>Hirowatari</surname><given-names>T</given-names></name><name name-style="western"><surname>Nasu</surname><given-names>Y</given-names></name><name name-style="western"><surname>Sakamaki</surname><given-names>Y</given-names></name><name name-style="western"><surname>Kishida</surname><given-names>Y</given-names></name></person-group> (<role>Eds</role>) <issue-title>The Standard of Moths in Japan III.</issue-title><source>Gakken Education Publishing, Tokyo</source>, <fpage>262</fpage>–<lpage>316</lpage>. [In Japanese]</mixed-citation></ref><ref id="B20"><mixed-citation xmlns:xlink="http://www.w3.org/1999/xlink" xlink:type="simple"><person-group><name name-style="western"><surname>Lee</surname><given-names>GE</given-names></name><name name-style="western"><surname>Li</surname><given-names>H</given-names></name><name name-style="western"><surname>Han</surname><given-names>T</given-names></name><name name-style="western"><surname>Park</surname><given-names>H</given-names></name></person-group> (<year>2018</year>) <article-title>A taxonomic review of the genus <italic><tp:taxon-name><tp:taxon-name-part taxon-name-part-type="genus">Palumbina</tp:taxon-name-part></tp:taxon-name></italic> Rondani, 1876 (<tp:taxon-name><tp:taxon-name-part taxon-name-part-type="order">Lepidoptera</tp:taxon-name-part></tp:taxon-name>, <tp:taxon-name><tp:taxon-name-part taxon-name-part-type="family">Gelechiidae</tp:taxon-name-part></tp:taxon-name>, <tp:taxon-name><tp:taxon-name-part taxon-name-part-type="subfamily">Thiotrichinae</tp:taxon-name-part></tp:taxon-name>) from China, with descriptions of twelve new species.</article-title><source>Zootaxa</source><volume>4414</volume>(<issue>1</issue>): <fpage>1</fpage>–<lpage>73</lpage>. <ext-link xlink:href="10.11646/zootaxa.4414.1.1" ext-link-type="doi" xlink:type="simple">https://doi.org/10.11646/zootaxa.4414.1.1</ext-link></mixed-citation></ref><ref id="B14"><mixed-citation xmlns:xlink="http://www.w3.org/1999/xlink" xlink:type="simple"><person-group><name name-style="western"><surname>Kuroko</surname><given-names>H</given-names></name></person-group> (<year>1957</year>) <article-title><tp:taxon-name><tp:taxon-name-part taxon-name-part-type="order">Lepidoptera</tp:taxon-name-part></tp:taxon-name>. Ennumeratio Insectorum.</article-title><source>Montis Hikosan</source><volume>1</volume>: <fpage>1</fpage>–<lpage>106</lpage>. [In Japanese]</mixed-citation></ref></ref-list></tp:taxon-treatment>
