# Supplementary material for: ﻿Taxonomic study of Palumbina Rondani (Lepidoptera, Gelechiidae, Thiotrichinae) in Japan: biology, immature stages, and a new species
Source: Zookeys. 2023 May 30;1165:61–99. doi: 10.3897/zookeys.1165.101983 (PMC10245291; doi:10.3897/zookeys.1165.101983)
Supplement: XML Treatment for Palumbina acerosa [file zookeys.1165.101983-treatment3.xml]

<!DOCTYPE tp:taxon-treatment
  PUBLIC "-//TaxonX//DTD Taxonomic Treatment Publishing DTD v0 20100105//EN" "tax-treatment-NSO.dtd">
<tp:taxon-treatment xmlns:tp="http://www.plazi.org/taxpub"><tp:treatment-meta><kwd-group><label>Taxon classification</label><kwd>
                <named-content content-type="kingdom">Animalia</named-content>
              </kwd><kwd>
                <named-content content-type="order">Lepidoptera</named-content>
              </kwd><kwd>
                <named-content content-type="family">Gelechiidae</named-content>
              </kwd></kwd-group><mixed-citation publication-type="journal"><person-group><name><surname>Kyaw</surname><given-names>Khine Mon Mon</given-names></name><name><surname>Yagi</surname><given-names>Sadahisa</given-names></name><name><surname>Oku</surname><given-names>Johei</given-names></name><name><surname>Hirowatari</surname><given-names>Toshiya</given-names></name></person-group><article-title>﻿Taxonomic study of <italic><tp:taxon-name><tp:taxon-name-part taxon-name-part-type="genus" reg="Palumbina">Palumbina</tp:taxon-name-part></tp:taxon-name></italic> Rondani (<tp:taxon-name><tp:taxon-name-part taxon-name-part-type="order">Lepidoptera</tp:taxon-name-part></tp:taxon-name>, <tp:taxon-name><tp:taxon-name-part taxon-name-part-type="family">Gelechiidae</tp:taxon-name-part></tp:taxon-name>, <tp:taxon-name><tp:taxon-name-part taxon-name-part-type="subfamily">Thiotrichinae</tp:taxon-name-part></tp:taxon-name>) in Japan: biology, immature stages, and a new species</article-title><source>Zookeys</source><day>30</day><month>05</month><year>2023</year><volume>1165</volume><fpage>61</fpage><lpage>99</lpage><pub-id pub-id-type="doi">10.3897/zookeys.1165.101983</pub-id></mixed-citation></tp:treatment-meta><tp:nomenclature><label>﻿</label><tp:taxon-name>
              <object-id xmlns:xlink="http://www.w3.org/1999/xlink" content-type="arpha" xlink:type="simple">FA80892F-22D3-5876-B11F-49C119249801</object-id>
              <tp:taxon-name-part taxon-name-part-type="genus" reg="Palumbina">Palumbina</tp:taxon-name-part>
              <tp:taxon-name-part taxon-name-part-type="species" reg="acerosa">acerosa</tp:taxon-name-part>
            </tp:taxon-name><tp:taxon-authority>Lee &amp; Li, 2018</tp:taxon-authority><xref ref-type="fig" rid="F1">Figs 1C, D</xref><xref ref-type="fig" rid="F6">, 6B</xref><xref ref-type="fig" rid="F7">, 7B</xref><xref ref-type="fig" rid="F8">, 8B</xref><xref ref-type="fig" rid="F9">, 9B</xref><xref ref-type="fig" rid="F11">, 11 Japanese name: Kita-mongin-hoso-kibaga</xref><tp:nomenclature-citation-list><tp:nomenclature-citation><tp:taxon-name>
                  <tp:taxon-name-part taxon-name-part-type="genus" reg="Palumbina">Palumbina</tp:taxon-name-part>
                  <tp:taxon-name-part taxon-name-part-type="species" reg="acerosa">acerosa</tp:taxon-name-part>
                </tp:taxon-name><comment>Lee &amp; Li, 2018: <xref ref-type="bibr" rid="B20">Lee et al. 2018</xref>: 27, fig. 81. <abbrev xmlns:xlink="http://www.w3.org/1999/xlink" xlink:title="Type locality" id="ABBRID0E6BAG" xlink:type="simple">TL</abbrev>: Guizhou, China; <abbrev xmlns:xlink="http://www.w3.org/1999/xlink" xlink:title="Type depository" id="ABBRID0EDCAG" xlink:type="simple">TD</abbrev>: <named-content xmlns:xlink="http://www.w3.org/1999/xlink" content-type="dwc:institutional_code" xlink:title="Insect collection, Nankai University" xlink:href="http://grbio.org/institution/nankai-university" xlink:type="simple">NKU</named-content>.</comment></tp:nomenclature-citation><tp:nomenclature-citation><tp:taxon-name>
                  <tp:taxon-name-part taxon-name-part-type="genus" reg="Thyrsostoma">Thyrsostoma</tp:taxon-name-part>
                  <tp:taxon-name-part taxon-name-part-type="species" reg="pylartis">pylartis</tp:taxon-name-part>
                </tp:taxon-name><comment>: <xref ref-type="bibr" rid="B8">Inoue 1954</xref>: 67 (partim); <xref ref-type="bibr" rid="B14">Kuroko 1957</xref>: 7; <xref ref-type="bibr" rid="B28">Moriuti 1982</xref>: 281, pls 13–57 (partim).</comment></tp:nomenclature-citation><tp:nomenclature-citation><tp:taxon-name>
                  <tp:taxon-name-part taxon-name-part-type="genus" reg="Palumbina">Palumbina</tp:taxon-name-part>
                  <tp:taxon-name-part taxon-name-part-type="species" reg="pylartis">pylartis</tp:taxon-name-part>
                </tp:taxon-name><comment>: <xref ref-type="bibr" rid="B37">Sakamaki 2013</xref>: 298 (partim).</comment></tp:nomenclature-citation></tp:nomenclature-citation-list></tp:nomenclature><tp:treatment-sec sec-type="material" id="SECID0EVDAG"><title>Material examined.</title><p>Japan – <bold>Honshu</bold> [Kanagawa] • 1♂; Yamakita-cho, Lake. Tanzawa; 4 Jun. 2016; Y. Kitajima leg.; <named-content xmlns:xlink="http://www.w3.org/1999/xlink" content-type="dwc:institutional_code" xlink:title="Entomological Laboratory, Kagoshima University" xlink:href="http://grbio.org/institution/kagoshima-university" xlink:type="simple">KGU</named-content>. –[Shizuoka] • 1♀; Atami-shi, Himensosawa Koen; 10 Sep. 2002; T. Hirowatari, B. W. Lee, H. Mizukawa, S. Takaki &amp; K. Tateiwa leg.; gen. slide no. KM–426; <named-content xmlns:xlink="http://www.w3.org/1999/xlink" content-type="dwc:institutional_code" xlink:title="Entomological Laboratory, Osaka Prefecture University" xlink:href="http://grbio.org/institution/osaka-prefecture-university" xlink:type="simple">OPU</named-content>. • 1♀; Kannami-cho, Kannami-Genseirin; 10 Sep. 2002; T. Hirowatari, B. W. Lee, H. Mizukawa, S.Takaki &amp; K. Tateiwa leg.; <named-content xmlns:xlink="http://www.w3.org/1999/xlink" content-type="dwc:institutional_code" xlink:title="Entomological Laboratory, Osaka Prefecture University" xlink:href="http://grbio.org/institution/osaka-prefecture-university" xlink:type="simple">OPU</named-content>. • 1♀; Shibakawa-cho, Inago Iriyama; 20 Aug. 1999; T. Mano leg.; <named-content xmlns:xlink="http://www.w3.org/1999/xlink" content-type="dwc:institutional_code" xlink:title="Entomological Laboratory, Osaka Prefecture University" xlink:href="http://grbio.org/institution/osaka-prefecture-university" xlink:type="simple">OPU</named-content>. • 1♀; same data except 28 Aug. 1999; gen. slide no. KM–425; <named-content xmlns:xlink="http://www.w3.org/1999/xlink" content-type="dwc:institutional_code" xlink:title="Entomological Laboratory, Osaka Prefecture University" xlink:href="http://grbio.org/institution/osaka-prefecture-university" xlink:type="simple">OPU</named-content>. – [Aichi] • 2♂♂; Kitashidara-gun, Uradani (900m); 17 Sep. 1977; Y. Arita leg.; <named-content xmlns:xlink="http://www.w3.org/1999/xlink" content-type="dwc:institutional_code" xlink:title="National Museum of Nature and Science, Tsukuba" xlink:href="http://grbio.org/institution/national-museum-nature-and-science" xlink:type="simple">NSMT</named-content>. • 1♂; Toyota, Mt. Rokusho-san; 28 Oct. 1976; Y. Arita leg.; <named-content xmlns:xlink="http://www.w3.org/1999/xlink" content-type="dwc:institutional_code" xlink:title="National Museum of Nature and Science, Tsukuba" xlink:href="http://grbio.org/institution/national-museum-nature-and-science" xlink:type="simple">NSMT</named-content>. • 1♂; Higashihagihira, Asahi-cho, Sahara shrine; 30 May 1998; T. Mano leg.; <named-content xmlns:xlink="http://www.w3.org/1999/xlink" content-type="dwc:institutional_code" xlink:title="Entomological Laboratory, Osaka Prefecture University" xlink:href="http://grbio.org/institution/osaka-prefecture-university" xlink:type="simple">OPU</named-content>. • 1♂; Asahi-cho, Sakakino; 280m; 20 Jun. 1998; T. Mano leg.; <named-content xmlns:xlink="http://www.w3.org/1999/xlink" content-type="dwc:institutional_code" xlink:title="Entomological Laboratory, Osaka Prefecture University" xlink:href="http://grbio.org/institution/osaka-prefecture-university" xlink:type="simple">OPU</named-content>. – [Mie] • 4♂♂, 1♀; Iga-shi; Host: <italic><tp:taxon-name><tp:taxon-name-part taxon-name-part-type="genus" reg="Quercus">Quercus</tp:taxon-name-part><tp:taxon-name-part taxon-name-part-type="species" reg="glauca">glauca</tp:taxon-name-part></tp:taxon-name></italic>; 8 Oct. 2019 em.; Y. Arita leg.; <named-content xmlns:xlink="http://www.w3.org/1999/xlink" content-type="dwc:institutional_code" xlink:title="Entomological Laboratory, Faculty of Agriculture, Kyushu University" xlink:href="http://grbio.org/institution/kyushu-university" xlink:type="simple">ELKU</named-content>. – [Osaka] • 1♀; Tottori; 7 Jun. 1994; S. Kosino leg.; <named-content xmlns:xlink="http://www.w3.org/1999/xlink" content-type="dwc:institutional_code" xlink:title="Entomological Laboratory, Osaka Prefecture University" xlink:href="http://grbio.org/institution/osaka-prefecture-university" xlink:type="simple">OPU</named-content>. • 1♂; same data except 10 Sep. 1998; <named-content xmlns:xlink="http://www.w3.org/1999/xlink" content-type="dwc:institutional_code" xlink:title="Entomological Laboratory, Osaka Prefecture University" xlink:href="http://grbio.org/institution/osaka-prefecture-university" xlink:type="simple">OPU</named-content>. • 1♂; Mt. Inunaki; 22 Nov. 1998; S. Kosino leg.; <named-content xmlns:xlink="http://www.w3.org/1999/xlink" content-type="dwc:institutional_code" xlink:title="Entomological Laboratory, Osaka Prefecture University" xlink:href="http://grbio.org/institution/osaka-prefecture-university" xlink:type="simple">OPU</named-content>. – [Wakayama] • 2♂♂, 2♀♀; Kozagawa; 22–28 Oct. 1974 em.; Host: <italic><tp:taxon-name><tp:taxon-name-part taxon-name-part-type="genus" reg="Quercus">Quercus</tp:taxon-name-part><tp:taxon-name-part taxon-name-part-type="species" reg="glauca">glauca</tp:taxon-name-part></tp:taxon-name></italic>; T. Kumata leg.; <named-content xmlns:xlink="http://www.w3.org/1999/xlink" content-type="dwc:institutional_code" xlink:title="Laboratory of Systematic Entomology, Hokkaido University" xlink:href="http://grbio.org/institution/hokkaido-university" xlink:type="simple">SEHU</named-content>. – <bold>Shikoku</bold> [Ehime] • 1♂, 3♀♀; Matsuyama-Castle areas, Matsuyama-shi; 23, 30 Aug. 2016, <abbrev xmlns:xlink="http://www.w3.org/1999/xlink" xlink:title="light traps" id="ABBRID0ENGAG" xlink:type="simple">LT</abbrev>; J. Oku leg.; <named-content xmlns:xlink="http://www.w3.org/1999/xlink" content-type="dwc:institutional_code" xlink:title="Entomological Laboratory, Kagoshima University" xlink:href="http://grbio.org/institution/kagoshima-university" xlink:type="simple">KGU</named-content>. – [Kochi] • 1♂; Iwaidani; 16 Apr. 1964; S. Moriuti leg.; <named-content xmlns:xlink="http://www.w3.org/1999/xlink" content-type="dwc:institutional_code" xlink:title="Entomological Laboratory, Osaka Prefecture University" xlink:href="http://grbio.org/institution/osaka-prefecture-university" xlink:type="simple">OPU</named-content>. – <bold>Kyushu</bold> [Fukuoka] • 1♀; Nishi-ku Fukuoka, Ito Campus; 27 Jun. 2017; T. Hirowatari, S. Yagi, C. Tsuji &amp; K.M.M. Kyaw leg.; <named-content xmlns:xlink="http://www.w3.org/1999/xlink" content-type="dwc:institutional_code" xlink:title="Entomological Laboratory, Faculty of Agriculture, Kyushu University" xlink:href="http://grbio.org/institution/kyushu-university" xlink:type="simple">ELKU</named-content>. • 1♂, 1♀; same data except 17 Aug. 2018, <abbrev xmlns:xlink="http://www.w3.org/1999/xlink" xlink:title="light traps" id="ABBRID0E6GAG" xlink:type="simple">LT</abbrev>; S. Yagi leg.; <named-content xmlns:xlink="http://www.w3.org/1999/xlink" content-type="dwc:institutional_code" xlink:title="Entomological Laboratory, Faculty of Agriculture, Kyushu University" xlink:href="http://grbio.org/institution/kyushu-university" xlink:type="simple">ELKU</named-content>. • 1♂, 2♀♀; same data except 18 Sep. 2019, <abbrev xmlns:xlink="http://www.w3.org/1999/xlink" xlink:title="light traps" id="ABBRID0EHHAG" xlink:type="simple">LT</abbrev>; J. Oku leg.; <named-content xmlns:xlink="http://www.w3.org/1999/xlink" content-type="dwc:institutional_code" xlink:title="Entomological Laboratory, Faculty of Agriculture, Kyushu University" xlink:href="http://grbio.org/institution/kyushu-university" xlink:type="simple">ELKU</named-content>. • 1♂, 1♀; same data except 30 Oct. 2019, <abbrev xmlns:xlink="http://www.w3.org/1999/xlink" xlink:title="light traps" id="ABBRID0EPHAG" xlink:type="simple">LT</abbrev>; K.M.M. Kyaw leg.; <named-content xmlns:xlink="http://www.w3.org/1999/xlink" content-type="dwc:institutional_code" xlink:title="Entomological Laboratory, Faculty of Agriculture, Kyushu University" xlink:href="http://grbio.org/institution/kyushu-university" xlink:type="simple">ELKU</named-content>. • 2♀♀; same data except 20 Mar. 2021; S. Yagi leg.; <named-content xmlns:xlink="http://www.w3.org/1999/xlink" content-type="dwc:institutional_code" xlink:title="Entomological Laboratory, Faculty of Agriculture, Kyushu University" xlink:href="http://grbio.org/institution/kyushu-university" xlink:type="simple">ELKU</named-content>. • 1♀; Mt. Sefuri, Itaya, Sawara-Ward, Fukuoka-City; 2 Jun. 2019; S. Tomura, K. Sasaki leg.; <named-content xmlns:xlink="http://www.w3.org/1999/xlink" content-type="dwc:institutional_code" xlink:title="Entomological Laboratory, Faculty of Agriculture, Kyushu University" xlink:href="http://grbio.org/institution/kyushu-university" xlink:type="simple">ELKU</named-content>. • 1♂; Mt. Hikosan, Soeda, Tagawa-Distinct; 25 Sep. 2014, <abbrev xmlns:xlink="http://www.w3.org/1999/xlink" xlink:title="light traps" id="ABBRID0E6HAG" xlink:type="simple">LT</abbrev>; S. Yagi leg.; <named-content xmlns:xlink="http://www.w3.org/1999/xlink" content-type="dwc:institutional_code" xlink:title="Entomological Laboratory, Faculty of Agriculture, Kyushu University" xlink:href="http://grbio.org/institution/kyushu-university" xlink:type="simple">ELKU</named-content>. • 1♀; same data except; 27 Jul. 2015, <abbrev xmlns:xlink="http://www.w3.org/1999/xlink" xlink:title="light traps" id="ABBRID0EHIAG" xlink:type="simple">LT</abbrev>; <named-content xmlns:xlink="http://www.w3.org/1999/xlink" content-type="dwc:institutional_code" xlink:title="Entomological Laboratory, Faculty of Agriculture, Kyushu University" xlink:href="http://grbio.org/institution/kyushu-university" xlink:type="simple">ELKU</named-content>. • 1♂; same data except 1 Jul. 2016; gen. slide no. KM–320.; <named-content xmlns:xlink="http://www.w3.org/1999/xlink" content-type="dwc:institutional_code" xlink:title="Entomological Laboratory, Faculty of Agriculture, Kyushu University" xlink:href="http://grbio.org/institution/kyushu-university" xlink:type="simple">ELKU</named-content>. – [Oita] • 1♂; Yufu-shi, Meisuinotaki 850m, Mt. Kuro; 13 Jun. 2015, <abbrev xmlns:xlink="http://www.w3.org/1999/xlink" xlink:title="light traps" id="ABBRID0ETIAG" xlink:type="simple">LT</abbrev>; S. Yagi leg.; gen. slide no. KM–321.; <named-content xmlns:xlink="http://www.w3.org/1999/xlink" content-type="dwc:institutional_code" xlink:title="Entomological Laboratory, Faculty of Agriculture, Kyushu University" xlink:href="http://grbio.org/institution/kyushu-university" xlink:type="simple">ELKU</named-content>. – [Kumamoto] • 1♂; Tatsudayama; 29 Mar. 1960; T. Kawarabata leg.; <named-content xmlns:xlink="http://www.w3.org/1999/xlink" content-type="dwc:institutional_code" xlink:title="Entomological Laboratory, Faculty of Agriculture, Kyushu University" xlink:href="http://grbio.org/institution/kyushu-university" xlink:type="simple">ELKU</named-content>. – [Miyazaki] • 1♂; Higashiusuki-gun, Shiiba-son, Research Forest; 4 Jun. 2018; K. Uemori leg.; <named-content xmlns:xlink="http://www.w3.org/1999/xlink" content-type="dwc:institutional_code" xlink:title="Entomological Laboratory, Faculty of Agriculture, Kyushu University" xlink:href="http://grbio.org/institution/kyushu-university" xlink:type="simple">ELKU</named-content>. – [Kagoshima] • 1♀: Tanegashima Is., Nishinoomote; 13 Jun. 1965; T. Kumata leg.; gen. slide no. KM–376; <named-content xmlns:xlink="http://www.w3.org/1999/xlink" content-type="dwc:institutional_code" xlink:title="Laboratory of Systematic Entomology, Hokkaido University" xlink:href="http://grbio.org/institution/hokkaido-university" xlink:type="simple">SEHU</named-content>. – <bold>Ryukyus</bold> [Kagoshima] • 2♂; Amamioshima Is., Santaro-toge (Sumiyo-son); 30 Apr. 1999; T. Saito leg.; KM–319; <named-content xmlns:xlink="http://www.w3.org/1999/xlink" content-type="dwc:institutional_code" xlink:title="Entomological Laboratory, Osaka Prefecture University" xlink:href="http://grbio.org/institution/osaka-prefecture-university" xlink:type="simple">OPU</named-content>. • 2♀♀; Amamioshima Is., Mt. Yuwan, Uken-son; 6 Jul. 2016 larva; 20 Jul. 2016 em.; Host: <italic><tp:taxon-name><tp:taxon-name-part taxon-name-part-type="genus" reg="Quercus">Quercus</tp:taxon-name-part><tp:taxon-name-part taxon-name-part-type="species" reg="glauca">glauca</tp:taxon-name-part></tp:taxon-name></italic>; S. Yagi leg.; gen. slide no. KM–381; <named-content xmlns:xlink="http://www.w3.org/1999/xlink" content-type="dwc:institutional_code" xlink:title="Entomological Laboratory, Faculty of Agriculture, Kyushu University" xlink:href="http://grbio.org/institution/kyushu-university" xlink:type="simple">ELKU</named-content>. • 2♀♀; same data except 6 Jul. 2016 larva; 25 Jul. 2016 em.; gen. slide no. KM–332; SY–197; <named-content xmlns:xlink="http://www.w3.org/1999/xlink" content-type="dwc:institutional_code" xlink:title="Entomological Laboratory, Faculty of Agriculture, Kyushu University" xlink:href="http://grbio.org/institution/kyushu-university" xlink:type="simple">ELKU</named-content>. – [Okinawa] • 1♀; Okinawajima Is., Ookuni-rindo (Kunigami-son); 26 Mar. 2002; T. Saito leg.; gen. slide no. KM-331; <named-content xmlns:xlink="http://www.w3.org/1999/xlink" content-type="dwc:institutional_code" xlink:title="Entomological Laboratory, Faculty of Agriculture, Kyushu University" xlink:href="http://grbio.org/institution/kyushu-university" xlink:type="simple">ELKU</named-content>.</p><fig id="F5" position="float" orientation="portrait"><object-id xmlns:xlink="http://www.w3.org/1999/xlink" content-type="doi" xlink:type="simple">10.3897/zookeys.1165.101983.figure5</object-id><object-id xmlns:xlink="http://www.w3.org/1999/xlink" content-type="arpha" xlink:type="simple">7B563F70-16BF-5FE6-BD8D-AB329FB98866</object-id><label>Figure 5.</label><caption><p>Antenna, labial palpus, and wing venation of <italic><tp:taxon-name><tp:taxon-name-part taxon-name-part-type="genus" reg="Palumbina">P.</tp:taxon-name-part><tp:taxon-name-part taxon-name-part-type="species" reg="muraseae">muraseae</tp:taxon-name-part></tp:taxon-name></italic> sp. nov. <bold>A, B</bold> basal part of the male antenna. The arrow indicates unseparated flagellomeres I and II <bold>C</bold> labial palpus of male <bold>D</bold> labial palpus of female <bold>E</bold> male fore and hind wing venation. Scale bars: 0.40 mm (<bold>A, C, D</bold>); 0.20 mm (<bold>B</bold>); 1.0 mm (<bold>E</bold>).</p></caption><graphic xmlns:xlink="http://www.w3.org/1999/xlink" xlink:href="zookeys-1165-061_article-101983__-g005.jpg" position="float" orientation="portrait" xlink:type="simple" id="oo_856656.jpg"><uri content-type="original_file" xlink:type="simple">https://binary.pensoft.net/fig/856656</uri></graphic></fig><p>For the diagnosis and detailed description of the adults and genitalia, see <xref ref-type="bibr" rid="B20">Lee et al. (2018)</xref>.</p><fig id="F6" position="float" orientation="portrait"><object-id xmlns:xlink="http://www.w3.org/1999/xlink" content-type="doi" xlink:type="simple">10.3897/zookeys.1165.101983.figure6</object-id><object-id xmlns:xlink="http://www.w3.org/1999/xlink" content-type="arpha" xlink:type="simple">29AD55B4-6DBB-5B13-89DD-64279BE1DA23</object-id><label>Figure 6.</label><caption><p>Male genitalia of <italic><tp:taxon-name><tp:taxon-name-part taxon-name-part-type="genus" reg="Palumbina">Palumbina</tp:taxon-name-part></tp:taxon-name></italic> spp. <bold>A</bold><italic><tp:taxon-name><tp:taxon-name-part taxon-name-part-type="genus" reg="Palumbina">P.</tp:taxon-name-part><tp:taxon-name-part taxon-name-part-type="species" reg="pylartis">pylartis</tp:taxon-name-part></tp:taxon-name></italic>, genitalia slide no. KM–383 <bold>B</bold><italic><tp:taxon-name><tp:taxon-name-part taxon-name-part-type="genus" reg="Palumbina">P.</tp:taxon-name-part><tp:taxon-name-part taxon-name-part-type="species" reg="acerosa">acerosa</tp:taxon-name-part></tp:taxon-name></italic>, genitalia slide no. KM–320 <bold>C</bold><italic><tp:taxon-name><tp:taxon-name-part taxon-name-part-type="genus" reg="Palumbina">P.</tp:taxon-name-part><tp:taxon-name-part taxon-name-part-type="species" reg="grandiunca">grandiunca</tp:taxon-name-part></tp:taxon-name></italic>, genitalia slide no. SY1454 <bold>D</bold><italic><tp:taxon-name><tp:taxon-name-part taxon-name-part-type="genus" reg="Palumbina">P.</tp:taxon-name-part><tp:taxon-name-part taxon-name-part-type="species" reg="operaria">operaria</tp:taxon-name-part></tp:taxon-name></italic>, genitalia slide no. KM–389 <bold>E</bold><italic><tp:taxon-name><tp:taxon-name-part taxon-name-part-type="genus" reg="Palumbina">P.</tp:taxon-name-part><tp:taxon-name-part taxon-name-part-type="species" reg="macrodelta">macrodelta</tp:taxon-name-part></tp:taxon-name></italic>, genitalia slide no. SY1455 <bold>F</bold><italic><tp:taxon-name><tp:taxon-name-part taxon-name-part-type="genus" reg="Palumbina">P.</tp:taxon-name-part><tp:taxon-name-part taxon-name-part-type="species" reg="muraseae">muraseae</tp:taxon-name-part></tp:taxon-name></italic> sp. nov., holotype, genitalia slide no. KM–374. Scale bars: 0.40 mm.</p></caption><graphic xmlns:xlink="http://www.w3.org/1999/xlink" xlink:href="zookeys-1165-061_article-101983__-g006.jpg" position="float" orientation="portrait" xlink:type="simple" id="oo_856657.jpg"><uri content-type="original_file" xlink:type="simple">https://binary.pensoft.net/fig/856657</uri></graphic></fig></tp:treatment-sec><tp:treatment-sec sec-type="distribution" id="SECID0ESOAG"><title>Distribution.</title><p>Japan (Honshu, Shikoku, Kyushu, Ryukyu), China, Korea (<xref ref-type="bibr" rid="B18">Lee and Jeun 2022</xref>), and Taiwan (<xref ref-type="bibr" rid="B20">Lee et al. 2018</xref>). The distribution overlaps that of <italic><tp:taxon-name><tp:taxon-name-part taxon-name-part-type="genus" reg="Palumbina">P.</tp:taxon-name-part><tp:taxon-name-part taxon-name-part-type="species" reg="pylartis">pylartis</tp:taxon-name-part></tp:taxon-name></italic> but tends to be found in the northern regions.</p></tp:treatment-sec><tp:treatment-sec sec-type="host" id="SECID0ELPAG"><title>Host plant.</title><p><italic><tp:taxon-name><tp:taxon-name-part taxon-name-part-type="genus" reg="Quercus">Quercus</tp:taxon-name-part><tp:taxon-name-part taxon-name-part-type="species" reg="myrsinaefolia">myrsinaefolia</tp:taxon-name-part></tp:taxon-name></italic> Blume (<xref ref-type="bibr" rid="B14">Kuroko 1957</xref>, see the remarks of <italic><tp:taxon-name><tp:taxon-name-part taxon-name-part-type="genus" reg="Palumbina">P.</tp:taxon-name-part><tp:taxon-name-part taxon-name-part-type="species" reg="pylartis">pylartis</tp:taxon-name-part></tp:taxon-name></italic>), <italic><tp:taxon-name><tp:taxon-name-part taxon-name-part-type="genus" reg="Quercus">Q.</tp:taxon-name-part><tp:taxon-name-part taxon-name-part-type="species" reg="glauca">glauca</tp:taxon-name-part></tp:taxon-name></italic> Thunb. (new host record) (<tp:taxon-name><tp:taxon-name-part taxon-name-part-type="family">Fagaceae</tp:taxon-name-part></tp:taxon-name>).</p></tp:treatment-sec><tp:treatment-sec sec-type="biology" id="SECID0E2QAG"><title>Biology.</title><p>The larval biology is very close to that of <italic><tp:taxon-name><tp:taxon-name-part taxon-name-part-type="genus" reg="Palumbina">P.</tp:taxon-name-part><tp:taxon-name-part taxon-name-part-type="species" reg="pylartis">pylartis</tp:taxon-name-part></tp:taxon-name></italic> except for the host plants. We found young larvae on the host plant <italic><tp:taxon-name><tp:taxon-name-part taxon-name-part-type="genus" reg="Quercus">Quercus</tp:taxon-name-part><tp:taxon-name-part taxon-name-part-type="species" reg="glauca">glauca</tp:taxon-name-part></tp:taxon-name></italic> (<tp:taxon-name><tp:taxon-name-part taxon-name-part-type="family">Fagaceae</tp:taxon-name-part></tp:taxon-name>) on Amamioshima Island, behaving as a miner in the midrib of young leaves. This late-instar larva made a portable case by cutting the young leaf into small pieces, mainly around the upper portion (Fig. <xref ref-type="fig" rid="F11">11A, B</xref>).</p><p>The resting posture of the adult is similar to that of stathmopodid species, keeping their hindlegs upwards (Fig. <xref ref-type="fig" rid="F9">9B</xref>).</p></tp:treatment-sec><tp:treatment-sec><!--Section generated to contain objects referenced in tp:taxon-treatment.--><fig id="F1" position="float" orientation="portrait"><object-id xmlns:xlink="http://www.w3.org/1999/xlink" content-type="doi" xlink:type="simple">10.3897/zookeys.1165.101983.figure1</object-id><object-id xmlns:xlink="http://www.w3.org/1999/xlink" content-type="arpha" xlink:type="simple">6222B2CB-6B8A-5644-B1B2-53BE6D474B21</object-id><label>Figure 1.</label><caption><p>Adults of <italic><tp:taxon-name><tp:taxon-name-part taxon-name-part-type="genus" reg="Palumbina">Palumbina</tp:taxon-name-part></tp:taxon-name></italic> spp. <bold>A</bold><italic><tp:taxon-name><tp:taxon-name-part taxon-name-part-type="genus" reg="Palumbina">P.</tp:taxon-name-part><tp:taxon-name-part taxon-name-part-type="species" reg="pylartis">pylartis</tp:taxon-name-part></tp:taxon-name></italic>, male <bold>B</bold> ditto, female <bold>C</bold><italic><tp:taxon-name><tp:taxon-name-part taxon-name-part-type="genus" reg="Palumbina">P.</tp:taxon-name-part><tp:taxon-name-part taxon-name-part-type="species" reg="acerosa">acerosa</tp:taxon-name-part></tp:taxon-name></italic>, male <bold>D</bold> ditto, female <bold>E</bold><italic><tp:taxon-name><tp:taxon-name-part taxon-name-part-type="genus" reg="Palumbina">P.</tp:taxon-name-part><tp:taxon-name-part taxon-name-part-type="species" reg="grandiunca">grandiunca</tp:taxon-name-part></tp:taxon-name></italic>, male <bold>F</bold> ditto, female. Scale bars: 4.0 mm.</p></caption><graphic xmlns:xlink="http://www.w3.org/1999/xlink" xlink:href="zookeys-1165-061_article-101983__-g001.jpg" position="float" orientation="portrait" xlink:type="simple" id="oo_856652.jpg"><uri content-type="original_file" xlink:type="simple">https://binary.pensoft.net/fig/856652</uri></graphic></fig><fig id="F7" position="float" orientation="portrait"><object-id xmlns:xlink="http://www.w3.org/1999/xlink" content-type="doi" xlink:type="simple">10.3897/zookeys.1165.101983.figure7</object-id><object-id xmlns:xlink="http://www.w3.org/1999/xlink" content-type="arpha" xlink:type="simple">52661D8C-73F1-5CCE-958E-4DC681CDFA33</object-id><label>Figure 7.</label><caption><p>Abdominal segments of <italic><tp:taxon-name><tp:taxon-name-part taxon-name-part-type="genus" reg="Palumbina">Palumbina</tp:taxon-name-part></tp:taxon-name></italic> spp. <bold>A</bold><italic><tp:taxon-name><tp:taxon-name-part taxon-name-part-type="genus" reg="Palumbina">P.</tp:taxon-name-part><tp:taxon-name-part taxon-name-part-type="species" reg="pylartis">pylartis</tp:taxon-name-part></tp:taxon-name></italic>, slide no. KM-383 <bold>B</bold><italic><tp:taxon-name><tp:taxon-name-part taxon-name-part-type="genus" reg="Palumbina">P.</tp:taxon-name-part><tp:taxon-name-part taxon-name-part-type="species" reg="acerosa">acerosa</tp:taxon-name-part></tp:taxon-name></italic>, slide no. KM–320 <bold>C</bold><italic><tp:taxon-name><tp:taxon-name-part taxon-name-part-type="genus" reg="Palumbina">P.</tp:taxon-name-part><tp:taxon-name-part taxon-name-part-type="species" reg="grandiunca">grandiunca</tp:taxon-name-part></tp:taxon-name></italic>, slide no. SY1454 <bold>D</bold><italic><tp:taxon-name><tp:taxon-name-part taxon-name-part-type="genus" reg="Palumbina">P.</tp:taxon-name-part><tp:taxon-name-part taxon-name-part-type="species" reg="operaria">operaria</tp:taxon-name-part></tp:taxon-name></italic>, slide no. KM–389 <bold>E</bold><italic><tp:taxon-name><tp:taxon-name-part taxon-name-part-type="genus" reg="Palumbina">P.</tp:taxon-name-part><tp:taxon-name-part taxon-name-part-type="species" reg="macrodelta">macrodelta</tp:taxon-name-part></tp:taxon-name></italic>, slide no. SY1455 <bold>F</bold><italic><tp:taxon-name><tp:taxon-name-part taxon-name-part-type="genus" reg="Palumbina">P.</tp:taxon-name-part><tp:taxon-name-part taxon-name-part-type="species" reg="muraseae">muraseae</tp:taxon-name-part></tp:taxon-name></italic> sp. nov., holotype, slide no. KM–374. Scale bars: 1.0 mm.</p></caption><graphic xmlns:xlink="http://www.w3.org/1999/xlink" xlink:href="zookeys-1165-061_article-101983__-g007.jpg" position="float" orientation="portrait" xlink:type="simple" id="oo_856658.jpg"><uri content-type="original_file" xlink:type="simple">https://binary.pensoft.net/fig/856658</uri></graphic></fig><fig id="F8" position="float" orientation="portrait"><object-id xmlns:xlink="http://www.w3.org/1999/xlink" content-type="doi" xlink:type="simple">10.3897/zookeys.1165.101983.figure8</object-id><object-id xmlns:xlink="http://www.w3.org/1999/xlink" content-type="arpha" xlink:type="simple">AA29D75B-D667-5110-BF48-944A6DED6E12</object-id><label>Figure 8.</label><caption><p>Female genitalia of <italic><tp:taxon-name><tp:taxon-name-part taxon-name-part-type="genus" reg="Palumbina">Palumbina</tp:taxon-name-part></tp:taxon-name></italic> spp. <bold>A</bold><italic><tp:taxon-name><tp:taxon-name-part taxon-name-part-type="genus" reg="Palumbina">P.</tp:taxon-name-part><tp:taxon-name-part taxon-name-part-type="species" reg="pylartis">pylartis</tp:taxon-name-part></tp:taxon-name></italic>, genitalia slide no. KM–330 <bold>B</bold><italic><tp:taxon-name><tp:taxon-name-part taxon-name-part-type="genus" reg="Palumbina">P.</tp:taxon-name-part><tp:taxon-name-part taxon-name-part-type="species" reg="acerosa">acerosa</tp:taxon-name-part></tp:taxon-name></italic>, genitalia slide no. KM–381 <bold>C</bold><italic><tp:taxon-name><tp:taxon-name-part taxon-name-part-type="genus" reg="Palumbina">P.</tp:taxon-name-part><tp:taxon-name-part taxon-name-part-type="species" reg="grandiunca">grandiunca</tp:taxon-name-part></tp:taxon-name></italic>, genitalia slide no. SY1453 <bold>D</bold><italic><tp:taxon-name><tp:taxon-name-part taxon-name-part-type="genus" reg="Palumbina">P.</tp:taxon-name-part><tp:taxon-name-part taxon-name-part-type="species" reg="operaria">operaria</tp:taxon-name-part></tp:taxon-name></italic>, genitalia slide no. <italic><tp:taxon-name><tp:taxon-name-part taxon-name-part-type="genus" reg="Palumbina">Palumbina</tp:taxon-name-part></tp:taxon-name></italic> No. 1 <bold>E</bold><italic><tp:taxon-name><tp:taxon-name-part taxon-name-part-type="genus" reg="Palumbina">P.</tp:taxon-name-part><tp:taxon-name-part taxon-name-part-type="species" reg="macrodelta">macrodelta</tp:taxon-name-part></tp:taxon-name></italic>, genitalia slide no. KM–328 <bold>F</bold><italic><tp:taxon-name><tp:taxon-name-part taxon-name-part-type="genus" reg="Palumbina">P.</tp:taxon-name-part><tp:taxon-name-part taxon-name-part-type="species" reg="muraseae">muraseae</tp:taxon-name-part></tp:taxon-name></italic> sp. nov., whole genitalia, genitalia slide no. KM–348 and signum, genitalia slide no. KM–427. Scale bars: 0.50 mm.</p></caption><graphic xmlns:xlink="http://www.w3.org/1999/xlink" xlink:href="zookeys-1165-061_article-101983__-g008.jpg" position="float" orientation="portrait" xlink:type="simple" id="oo_856659.jpg"><uri content-type="original_file" xlink:type="simple">https://binary.pensoft.net/fig/856659</uri></graphic></fig><fig id="F9" position="float" orientation="portrait"><object-id xmlns:xlink="http://www.w3.org/1999/xlink" content-type="doi" xlink:type="simple">10.3897/zookeys.1165.101983.figure9</object-id><object-id xmlns:xlink="http://www.w3.org/1999/xlink" content-type="arpha" xlink:type="simple">C10CEACC-E5A8-5FBA-B953-F40282C1C430</object-id><label>Figure 9.</label><caption><p>Resting position of adult <italic><tp:taxon-name><tp:taxon-name-part taxon-name-part-type="genus" reg="Palumbina">Palumbina</tp:taxon-name-part></tp:taxon-name></italic> spp. <bold>A</bold><italic><tp:taxon-name><tp:taxon-name-part taxon-name-part-type="genus" reg="Palumbina">P.</tp:taxon-name-part><tp:taxon-name-part taxon-name-part-type="species" reg="pylartis">pylartis</tp:taxon-name-part></tp:taxon-name></italic>, female <bold>B</bold><italic><tp:taxon-name><tp:taxon-name-part taxon-name-part-type="genus" reg="Palumbina">P.</tp:taxon-name-part><tp:taxon-name-part taxon-name-part-type="species" reg="acerosa">acerosa</tp:taxon-name-part></tp:taxon-name></italic>, female <bold>C</bold><italic><tp:taxon-name><tp:taxon-name-part taxon-name-part-type="genus" reg="Palumbina">P.</tp:taxon-name-part><tp:taxon-name-part taxon-name-part-type="species" reg="grandiunca">grandiunca</tp:taxon-name-part></tp:taxon-name></italic>, female <bold>D</bold><italic><tp:taxon-name><tp:taxon-name-part taxon-name-part-type="genus" reg="Palumbina">P.</tp:taxon-name-part><tp:taxon-name-part taxon-name-part-type="species" reg="muraseae">muraseae</tp:taxon-name-part></tp:taxon-name></italic> sp. nov., male.</p></caption><graphic xmlns:xlink="http://www.w3.org/1999/xlink" xlink:href="zookeys-1165-061_article-101983__-g009.jpg" position="float" orientation="portrait" xlink:type="simple" id="oo_856660.jpg"><uri content-type="original_file" xlink:type="simple">https://binary.pensoft.net/fig/856660</uri></graphic></fig><fig id="F11" position="float" orientation="portrait"><object-id xmlns:xlink="http://www.w3.org/1999/xlink" content-type="doi" xlink:type="simple">10.3897/zookeys.1165.101983.figure11</object-id><object-id xmlns:xlink="http://www.w3.org/1999/xlink" content-type="arpha" xlink:type="simple">4B035029-CE49-5634-B5F6-9C43CBF54C00</object-id><label>Figure 11.</label><caption><p><italic><tp:taxon-name><tp:taxon-name-part taxon-name-part-type="genus" reg="Palumbina">Palumbina</tp:taxon-name-part><tp:taxon-name-part taxon-name-part-type="species" reg="acerosa">acerosa</tp:taxon-name-part></tp:taxon-name></italic> feeding on host plant <italic><tp:taxon-name><tp:taxon-name-part taxon-name-part-type="genus" reg="Quercus">Quercus</tp:taxon-name-part><tp:taxon-name-part taxon-name-part-type="species" reg="glauca">glauca</tp:taxon-name-part></tp:taxon-name></italic> (<tp:taxon-name><tp:taxon-name-part taxon-name-part-type="family">Fagaceae</tp:taxon-name-part></tp:taxon-name>) in Amamioshima Is. <bold>A</bold>, <bold>B</bold> larval leaf cases.</p></caption><graphic xmlns:xlink="http://www.w3.org/1999/xlink" xlink:href="zookeys-1165-061_article-101983__-g011.jpg" position="float" orientation="portrait" xlink:type="simple" id="oo_856662.jpg"><uri content-type="original_file" xlink:type="simple">https://binary.pensoft.net/fig/856662</uri></graphic></fig></tp:treatment-sec><ref-list><ref id="B20"><mixed-citation xmlns:xlink="http://www.w3.org/1999/xlink" xlink:type="simple"><person-group><name name-style="western"><surname>Lee</surname><given-names>GE</given-names></name><name name-style="western"><surname>Li</surname><given-names>H</given-names></name><name name-style="western"><surname>Han</surname><given-names>T</given-names></name><name name-style="western"><surname>Park</surname><given-names>H</given-names></name></person-group> (<year>2018</year>) <article-title>A taxonomic review of the genus <italic><tp:taxon-name><tp:taxon-name-part taxon-name-part-type="genus">Palumbina</tp:taxon-name-part></tp:taxon-name></italic> Rondani, 1876 (<tp:taxon-name><tp:taxon-name-part taxon-name-part-type="order">Lepidoptera</tp:taxon-name-part></tp:taxon-name>, <tp:taxon-name><tp:taxon-name-part taxon-name-part-type="family">Gelechiidae</tp:taxon-name-part></tp:taxon-name>, <tp:taxon-name><tp:taxon-name-part taxon-name-part-type="subfamily">Thiotrichinae</tp:taxon-name-part></tp:taxon-name>) from China, with descriptions of twelve new species.</article-title><source>Zootaxa</source><volume>4414</volume>(<issue>1</issue>): <fpage>1</fpage>–<lpage>73</lpage>. <ext-link xlink:href="10.11646/zootaxa.4414.1.1" ext-link-type="doi" xlink:type="simple">https://doi.org/10.11646/zootaxa.4414.1.1</ext-link></mixed-citation></ref><ref id="B8"><mixed-citation xmlns:xlink="http://www.w3.org/1999/xlink" xlink:type="simple"><person-group><name name-style="western"><surname>Inoue</surname><given-names>H</given-names></name></person-group> (<year>1954</year>) <source>Check List of the <tp:taxon-name><tp:taxon-name-part taxon-name-part-type="order">Lepidoptera</tp:taxon-name-part></tp:taxon-name> of Japan, Vol.</source><publisher-name>1</publisher-name>, <publisher-loc>Rikusuisha, Tokyo</publisher-loc>, <size units="page">112 pp</size>.</mixed-citation></ref><ref id="B14"><mixed-citation xmlns:xlink="http://www.w3.org/1999/xlink" xlink:type="simple"><person-group><name name-style="western"><surname>Kuroko</surname><given-names>H</given-names></name></person-group> (<year>1957</year>) <article-title><tp:taxon-name><tp:taxon-name-part taxon-name-part-type="order">Lepidoptera</tp:taxon-name-part></tp:taxon-name>. Ennumeratio Insectorum.</article-title><source>Montis Hikosan</source><volume>1</volume>: <fpage>1</fpage>–<lpage>106</lpage>. [In Japanese]</mixed-citation></ref><ref id="B28"><mixed-citation xmlns:xlink="http://www.w3.org/1999/xlink" xlink:type="simple"><person-group><name name-style="western"><surname>Moriuti</surname><given-names>S</given-names></name></person-group> (<year>1982</year>) <article-title><tp:taxon-name><tp:taxon-name-part taxon-name-part-type="family">Gelechiidae</tp:taxon-name-part></tp:taxon-name>.</article-title> In: Inoue H . <issue-title>(Eds) Moths of Japan.</issue-title><source>Kodansha, Tokyo,</source><volume>1</volume>: <fpage>275</fpage>–<lpage>288</lpage>, 2: 212–215. [In Japanese]</mixed-citation></ref><ref id="B37"><mixed-citation xmlns:xlink="http://www.w3.org/1999/xlink" xlink:type="simple"><person-group><name name-style="western"><surname>Sakamaki</surname><given-names>Y</given-names></name></person-group> (<year>2013</year>) <article-title><tp:taxon-name><tp:taxon-name-part taxon-name-part-type="family">Gelechiidae</tp:taxon-name-part></tp:taxon-name>.</article-title> In: <person-group><name name-style="western"><surname>Hirowatari</surname><given-names>T</given-names></name><name name-style="western"><surname>Nasu</surname><given-names>Y</given-names></name><name name-style="western"><surname>Sakamaki</surname><given-names>Y</given-names></name><name name-style="western"><surname>Kishida</surname><given-names>Y</given-names></name></person-group> (<role>Eds</role>) <issue-title>The Standard of Moths in Japan III.</issue-title><source>Gakken Education Publishing, Tokyo</source>, <fpage>262</fpage>–<lpage>316</lpage>. [In Japanese]</mixed-citation></ref><ref id="B18"><mixed-citation xmlns:xlink="http://www.w3.org/1999/xlink" xlink:type="simple"><person-group><name name-style="western"><surname>Lee</surname><given-names>GE</given-names></name><name name-style="western"><surname>Jeun</surname><given-names>YC</given-names></name></person-group> (<year>2022</year>) <article-title>Eighteen species of microlepidoptera (<tp:taxon-name><tp:taxon-name-part taxon-name-part-type="order">Lepidoptera</tp:taxon-name-part></tp:taxon-name>) new to Korea.</article-title><source>Journal of Asia-Pacific Biodiversity</source><volume>15</volume>(<issue>2</issue>): <fpage>241</fpage>–<lpage>253</lpage>. <ext-link xlink:href="10.1016/j.japb.2022.01.005" ext-link-type="doi" xlink:type="simple">https://doi.org/10.1016/j.japb.2022.01.005</ext-link></mixed-citation></ref></ref-list></tp:taxon-treatment>
