# Supplementary material for: ﻿Taxonomic study of Palumbina Rondani (Lepidoptera, Gelechiidae, Thiotrichinae) in Japan: biology, immature stages, and a new species
Source: Zookeys. 2023 May 30;1165:61–99. doi: 10.3897/zookeys.1165.101983 (PMC10245291; doi:10.3897/zookeys.1165.101983)
Supplement: XML Treatment for Palumbina grandiunca [file zookeys.1165.101983-treatment4.xml]

<!DOCTYPE tp:taxon-treatment
  PUBLIC "-//TaxonX//DTD Taxonomic Treatment Publishing DTD v0 20100105//EN" "tax-treatment-NSO.dtd">
<tp:taxon-treatment xmlns:tp="http://www.plazi.org/taxpub"><tp:treatment-meta><kwd-group><label>Taxon classification</label><kwd>
                <named-content content-type="kingdom">Animalia</named-content>
              </kwd><kwd>
                <named-content content-type="order">Lepidoptera</named-content>
              </kwd><kwd>
                <named-content content-type="family">Gelechiidae</named-content>
              </kwd></kwd-group><mixed-citation publication-type="journal"><person-group><name><surname>Kyaw</surname><given-names>Khine Mon Mon</given-names></name><name><surname>Yagi</surname><given-names>Sadahisa</given-names></name><name><surname>Oku</surname><given-names>Johei</given-names></name><name><surname>Hirowatari</surname><given-names>Toshiya</given-names></name></person-group><article-title>﻿Taxonomic study of <italic><tp:taxon-name><tp:taxon-name-part taxon-name-part-type="genus" reg="Palumbina">Palumbina</tp:taxon-name-part></tp:taxon-name></italic> Rondani (<tp:taxon-name><tp:taxon-name-part taxon-name-part-type="order">Lepidoptera</tp:taxon-name-part></tp:taxon-name>, <tp:taxon-name><tp:taxon-name-part taxon-name-part-type="family">Gelechiidae</tp:taxon-name-part></tp:taxon-name>, <tp:taxon-name><tp:taxon-name-part taxon-name-part-type="subfamily">Thiotrichinae</tp:taxon-name-part></tp:taxon-name>) in Japan: biology, immature stages, and a new species</article-title><source>Zookeys</source><day>30</day><month>05</month><year>2023</year><volume>1165</volume><fpage>61</fpage><lpage>99</lpage><pub-id pub-id-type="doi">10.3897/zookeys.1165.101983</pub-id></mixed-citation></tp:treatment-meta><tp:nomenclature><label>﻿</label><tp:taxon-name>
              <object-id xmlns:xlink="http://www.w3.org/1999/xlink" content-type="arpha" xlink:type="simple">879DE2AD-A2B0-52A0-B546-8480E9E8AE62</object-id>
              <tp:taxon-name-part taxon-name-part-type="genus" reg="Palumbina">Palumbina</tp:taxon-name-part>
              <tp:taxon-name-part taxon-name-part-type="species" reg="grandiunca">grandiunca</tp:taxon-name-part>
            </tp:taxon-name><tp:taxon-authority>Lee &amp; Li, 2018</tp:taxon-authority><xref ref-type="fig" rid="F1">Figs 1E, F</xref><xref ref-type="fig" rid="F6">, 6C</xref><xref ref-type="fig" rid="F7">, 7C</xref><xref ref-type="fig" rid="F8">, 8C</xref><xref ref-type="fig" rid="F9">, 9C</xref><xref ref-type="fig" rid="F12">, 12</xref><xref ref-type="fig" rid="F16">, 16</xref><xref ref-type="fig" rid="F17">, 17</xref><xref ref-type="fig" rid="F20">, 20</xref><xref ref-type="fig" rid="F21">, 21 Japanese name: Hazenoki-ginhoso-kibaga</xref><tp:nomenclature-citation-list><tp:nomenclature-citation><tp:taxon-name>
                  <tp:taxon-name-part taxon-name-part-type="genus" reg="Palumbina">Palumbina</tp:taxon-name-part>
                  <tp:taxon-name-part taxon-name-part-type="species" reg="grandiunca">grandiunca</tp:taxon-name-part>
                </tp:taxon-name><comment>Lee &amp; Li, 2018: <xref ref-type="bibr" rid="B20">Lee et al. 2018</xref>: 15, fig. 68. <abbrev xmlns:xlink="http://www.w3.org/1999/xlink" xlink:title="Type locality" id="ABBRID0EGVAG" xlink:type="simple">TL</abbrev>: Hainan, China. <abbrev xmlns:xlink="http://www.w3.org/1999/xlink" xlink:title="Type depository" id="ABBRID0EKVAG" xlink:type="simple">TD</abbrev>: <named-content xmlns:xlink="http://www.w3.org/1999/xlink" content-type="dwc:institutional_code" xlink:title="Insect collection, Nankai University" xlink:href="http://grbio.org/institution/nankai-university" xlink:type="simple">NKU</named-content>.</comment></tp:nomenclature-citation><tp:nomenclature-citation><tp:taxon-name>
                  <tp:taxon-name-part taxon-name-part-type="genus" reg="Palumbina">Palumbina</tp:taxon-name-part>
                </tp:taxon-name><comment>sp. 1: <xref ref-type="bibr" rid="B32">Oku et al. 2018</xref>: 58, fig. 46.</comment></tp:nomenclature-citation></tp:nomenclature-citation-list></tp:nomenclature><tp:treatment-sec sec-type="material" id="SECID0EAWAG"><title>Material examined.</title><p>Japan – <bold>Honshu</bold> [Hyogo] • 1♂; Inaba (Hidaka-tyo); 11 Jun. 1994; T. Saito leg.; gen. slide no. KM–305; <named-content xmlns:xlink="http://www.w3.org/1999/xlink" content-type="dwc:institutional_code" xlink:title="Entomological Laboratory, Osaka Prefecture University" xlink:href="http://grbio.org/institution/osaka-prefecture-university" xlink:type="simple">OPU</named-content>. – <bold>Ryukyus</bold> [Kagoshima] • 1♀; Amamioshima Is., Uken-son, Yuwandake; 21 Jul. 2003; T. Saito leg.; <named-content xmlns:xlink="http://www.w3.org/1999/xlink" content-type="dwc:institutional_code" xlink:title="Entomological Laboratory, Osaka Prefecture University" xlink:href="http://grbio.org/institution/osaka-prefecture-university" xlink:type="simple">OPU</named-content>. • 1♂; same locality; 19 Jun. 2014; S. Sameshima leg.; <named-content xmlns:xlink="http://www.w3.org/1999/xlink" content-type="dwc:institutional_code" xlink:title="Entomological Laboratory, Kagoshima University" xlink:href="http://grbio.org/institution/kagoshima-university" xlink:type="simple">KGU</named-content>. • 1♂; same data except 7 May 2015; gen. slide no.KM–304; <named-content xmlns:xlink="http://www.w3.org/1999/xlink" content-type="dwc:institutional_code" xlink:title="Entomological Laboratory, Kagoshima University" xlink:href="http://grbio.org/institution/kagoshima-university" xlink:type="simple">KGU</named-content>. • 1♂; same data except 18 May 2015; gen. slide no.KM–306; <named-content xmlns:xlink="http://www.w3.org/1999/xlink" content-type="dwc:institutional_code" xlink:title="Entomological Laboratory, Kagoshima University" xlink:href="http://grbio.org/institution/kagoshima-university" xlink:type="simple">KGU</named-content>. • 1♂; Amamioshima Is., Uken-son, Akatuti-yama; 18 Aug. 2012; S. Sameshima leg.; <named-content xmlns:xlink="http://www.w3.org/1999/xlink" content-type="dwc:institutional_code" xlink:title="Entomological Laboratory, Kagoshima University" xlink:href="http://grbio.org/institution/kagoshima-university" xlink:type="simple">KGU</named-content>. • 1♂; same data except 8 Sep. 2012; <named-content xmlns:xlink="http://www.w3.org/1999/xlink" content-type="dwc:institutional_code" xlink:title="Entomological Laboratory, Kagoshima University" xlink:href="http://grbio.org/institution/kagoshima-university" xlink:type="simple">KGU</named-content>. • 1♂; same data except 18 Aug. 2012; <named-content xmlns:xlink="http://www.w3.org/1999/xlink" content-type="dwc:institutional_code" xlink:title="Entomological Laboratory, Kagoshima University" xlink:href="http://grbio.org/institution/kagoshima-university" xlink:type="simple">KGU</named-content>. • 1♂; same data except 21 May 2013; <named-content xmlns:xlink="http://www.w3.org/1999/xlink" content-type="dwc:institutional_code" xlink:title="Entomological Laboratory, Kagoshima University" xlink:href="http://grbio.org/institution/kagoshima-university" xlink:type="simple">KGU</named-content>. • 1♂; same data except 12 Jun. 2013; gen. slide no. KM–303; <named-content xmlns:xlink="http://www.w3.org/1999/xlink" content-type="dwc:institutional_code" xlink:title="Entomological Laboratory, Kagoshima University" xlink:href="http://grbio.org/institution/kagoshima-university" xlink:type="simple">KGU</named-content>. • 2♂♂; same data except 25 May 2015; gen. slide no. KM–308; <named-content xmlns:xlink="http://www.w3.org/1999/xlink" content-type="dwc:institutional_code" xlink:title="Entomological Laboratory, Kagoshima University" xlink:href="http://grbio.org/institution/kagoshima-university" xlink:type="simple">KGU</named-content>. • 1♀; same data except 26 May 2015; gen. slide no. KM–310; <named-content xmlns:xlink="http://www.w3.org/1999/xlink" content-type="dwc:institutional_code" xlink:title="Entomological Laboratory, Kagoshima University" xlink:href="http://grbio.org/institution/kagoshima-university" xlink:type="simple">KGU</named-content>. • 1♂; same data except 27 May 2015; <named-content xmlns:xlink="http://www.w3.org/1999/xlink" content-type="dwc:institutional_code" xlink:title="Entomological Laboratory, Kagoshima University" xlink:href="http://grbio.org/institution/kagoshima-university" xlink:type="simple">KGU</named-content>. • 1♂; same data except 1 Jun. 2015; <named-content xmlns:xlink="http://www.w3.org/1999/xlink" content-type="dwc:institutional_code" xlink:title="Entomological Laboratory, Kagoshima University" xlink:href="http://grbio.org/institution/kagoshima-university" xlink:type="simple">KGU</named-content>. • 2♀♀; Amamioshima Is., Sumiyo-son, Kamiya; 23 May 2015; S. Sameshima leg.; <named-content xmlns:xlink="http://www.w3.org/1999/xlink" content-type="dwc:institutional_code" xlink:title="Entomological Laboratory, Kagoshima University" xlink:href="http://grbio.org/institution/kagoshima-university" xlink:type="simple">KGU</named-content>. • 1♂; Amamioshima Is., Buren; 14 Sep. 2014; S. Sameshima leg.; gen. slide no. KM–302; <named-content xmlns:xlink="http://www.w3.org/1999/xlink" content-type="dwc:institutional_code" xlink:title="Entomological Laboratory, Kagoshima University" xlink:href="http://grbio.org/institution/kagoshima-university" xlink:type="simple">KGU</named-content>. • 1♂; Amamioshima Is., Setouti-to-cho, Mt Yui-dake; 30 Sep. 2014; S. Sameshima leg.; gen. slide no. KM–307; <named-content xmlns:xlink="http://www.w3.org/1999/xlink" content-type="dwc:institutional_code" xlink:title="Entomological Laboratory, Kagoshima University" xlink:href="http://grbio.org/institution/kagoshima-university" xlink:type="simple">KGU</named-content>. • 1♂; Tokunoshima Is. San, Tokunoshima; 12 Jul. 2016, <abbrev xmlns:xlink="http://www.w3.org/1999/xlink" xlink:title="light traps" id="ABBRID0EOYAG" xlink:type="simple">LT</abbrev>; S. Yagi leg.; <named-content xmlns:xlink="http://www.w3.org/1999/xlink" content-type="dwc:institutional_code" xlink:title="Entomological Laboratory, Faculty of Agriculture, Kyushu University" xlink:href="http://grbio.org/institution/kyushu-university" xlink:type="simple">ELKU</named-content>. [Okinawa] • 1♂; Okinawajima Is., Benoki, Kunigami-son, Mt. Nishime 340m; 3 Aug. 2015, <abbrev xmlns:xlink="http://www.w3.org/1999/xlink" xlink:title="light traps" id="ABBRID0EWYAG" xlink:type="simple">LT</abbrev>; S. Yagi leg., genitalia slide no. SY1454; <named-content xmlns:xlink="http://www.w3.org/1999/xlink" content-type="dwc:institutional_code" xlink:title="Entomological Laboratory, Faculty of Agriculture, Kyushu University" xlink:href="http://grbio.org/institution/kyushu-university" xlink:type="simple">ELKU</named-content>. • 1♂; Okinawajima Is., Sate, Kunigami-son, Mt. Terukubi 300m; 28 May 2015, <abbrev xmlns:xlink="http://www.w3.org/1999/xlink" xlink:title="light traps" id="ABBRID0E5YAG" xlink:type="simple">LT</abbrev>; S. Yagi leg.; <named-content xmlns:xlink="http://www.w3.org/1999/xlink" content-type="dwc:institutional_code" xlink:title="Entomological Laboratory, Faculty of Agriculture, Kyushu University" xlink:href="http://grbio.org/institution/kyushu-university" xlink:type="simple">ELKU</named-content>. • 1♂; same data except 17 Mar. 2017; gen. slide no. KM–309; <named-content xmlns:xlink="http://www.w3.org/1999/xlink" content-type="dwc:institutional_code" xlink:title="Entomological Laboratory, Faculty of Agriculture, Kyushu University" xlink:href="http://grbio.org/institution/kyushu-university" xlink:type="simple">ELKU</named-content>. • 1♀; Okinawajima Is., Yona, Kunigami-son; 6 May 2000; T. Saito leg.; gen. slide no. KM–312; <named-content xmlns:xlink="http://www.w3.org/1999/xlink" content-type="dwc:institutional_code" xlink:title="Entomological Laboratory, Osaka Prefecture University" xlink:href="http://grbio.org/institution/osaka-prefecture-university" xlink:type="simple">OPU</named-content>. • 1♂; Okinawajima Is., Hentona, Kunigami-son; 15 Mar. 2017, <abbrev xmlns:xlink="http://www.w3.org/1999/xlink" xlink:title="light traps" id="ABBRID0EOZAG" xlink:type="simple">LT</abbrev>; S. Yagi leg.; <named-content xmlns:xlink="http://www.w3.org/1999/xlink" content-type="dwc:institutional_code" xlink:title="Entomological Laboratory, Faculty of Agriculture, Kyushu University" xlink:href="http://grbio.org/institution/kyushu-university" xlink:type="simple">ELKU</named-content>. • 1♀, Okinawajima Is., Hizi, Kunigami-son; 3 Aug. 2002; T. Saito leg., gen. slide no. KM–311; <named-content xmlns:xlink="http://www.w3.org/1999/xlink" content-type="dwc:institutional_code" xlink:title="Entomological Laboratory, Osaka Prefecture University" xlink:href="http://grbio.org/institution/osaka-prefecture-university" xlink:type="simple">OPU</named-content>. • 1♂; Ishigakijima Is., Takeda-rindo; 5 Jul. 2017; S. Yagi leg.; <named-content xmlns:xlink="http://www.w3.org/1999/xlink" content-type="dwc:institutional_code" xlink:title="Entomological Laboratory, Faculty of Agriculture, Kyushu University" xlink:href="http://grbio.org/institution/kyushu-university" xlink:type="simple">ELKU</named-content>. • 1♀; Iriomotejima Is., Aira River; 26 Jun. 2019 larva; 22 Jul. 2019 em.; Host: <italic><tp:taxon-name><tp:taxon-name-part taxon-name-part-type="genus" reg="Toxicodendron">Toxicodendron</tp:taxon-name-part><tp:taxon-name-part taxon-name-part-type="species" reg="succedaneum">succedaneum</tp:taxon-name-part></tp:taxon-name></italic>; K.M.M. Kyaw leg.; gen. slide no. SY1453; <named-content xmlns:xlink="http://www.w3.org/1999/xlink" content-type="dwc:institutional_code" xlink:title="Entomological Laboratory, Faculty of Agriculture, Kyushu University" xlink:href="http://grbio.org/institution/kyushu-university" xlink:type="simple">ELKU</named-content>. • 2♂♂, 1♀; Iriomotejima Is., Sonai Forestry Park; 27 Jun. 2019 larva; 16–17 Jul. 2019 em.; Host: <italic><tp:taxon-name><tp:taxon-name-part taxon-name-part-type="genus" reg="Toxicodendron">Toxicodendron</tp:taxon-name-part><tp:taxon-name-part taxon-name-part-type="species" reg="succedaneum">succedaneum</tp:taxon-name-part></tp:taxon-name></italic>; K.M.M. Kyaw leg.; <named-content xmlns:xlink="http://www.w3.org/1999/xlink" content-type="dwc:institutional_code" xlink:title="Entomological Laboratory, Faculty of Agriculture, Kyushu University" xlink:href="http://grbio.org/institution/kyushu-university" xlink:type="simple">ELKU</named-content>. • 1♂; Iriomotejima Is., Shirahama; 8 May 2012, <abbrev xmlns:xlink="http://www.w3.org/1999/xlink" xlink:title="light traps" id="ABBRID0E31AG" xlink:type="simple">LT</abbrev>; T. Hirowatari, S. Kobayashi, K. Nakatsuka, T. Yoshida leg.; <named-content xmlns:xlink="http://www.w3.org/1999/xlink" content-type="dwc:institutional_code" xlink:title="Entomological Laboratory, Osaka Prefecture University" xlink:href="http://grbio.org/institution/osaka-prefecture-university" xlink:type="simple">OPU</named-content>.</p><fig id="F7" position="float" orientation="portrait"><object-id xmlns:xlink="http://www.w3.org/1999/xlink" content-type="doi" xlink:type="simple">10.3897/zookeys.1165.101983.figure7</object-id><object-id xmlns:xlink="http://www.w3.org/1999/xlink" content-type="arpha" xlink:type="simple">52661D8C-73F1-5CCE-958E-4DC681CDFA33</object-id><label>Figure 7.</label><caption><p>Abdominal segments of <italic><tp:taxon-name><tp:taxon-name-part taxon-name-part-type="genus" reg="Palumbina">Palumbina</tp:taxon-name-part></tp:taxon-name></italic> spp. <bold>A</bold><italic><tp:taxon-name><tp:taxon-name-part taxon-name-part-type="genus" reg="Palumbina">P.</tp:taxon-name-part><tp:taxon-name-part taxon-name-part-type="species" reg="pylartis">pylartis</tp:taxon-name-part></tp:taxon-name></italic>, slide no. KM-383 <bold>B</bold><italic><tp:taxon-name><tp:taxon-name-part taxon-name-part-type="genus" reg="Palumbina">P.</tp:taxon-name-part><tp:taxon-name-part taxon-name-part-type="species" reg="acerosa">acerosa</tp:taxon-name-part></tp:taxon-name></italic>, slide no. KM–320 <bold>C</bold><italic><tp:taxon-name><tp:taxon-name-part taxon-name-part-type="genus" reg="Palumbina">P.</tp:taxon-name-part><tp:taxon-name-part taxon-name-part-type="species" reg="grandiunca">grandiunca</tp:taxon-name-part></tp:taxon-name></italic>, slide no. SY1454 <bold>D</bold><italic><tp:taxon-name><tp:taxon-name-part taxon-name-part-type="genus" reg="Palumbina">P.</tp:taxon-name-part><tp:taxon-name-part taxon-name-part-type="species" reg="operaria">operaria</tp:taxon-name-part></tp:taxon-name></italic>, slide no. KM–389 <bold>E</bold><italic><tp:taxon-name><tp:taxon-name-part taxon-name-part-type="genus" reg="Palumbina">P.</tp:taxon-name-part><tp:taxon-name-part taxon-name-part-type="species" reg="macrodelta">macrodelta</tp:taxon-name-part></tp:taxon-name></italic>, slide no. SY1455 <bold>F</bold><italic><tp:taxon-name><tp:taxon-name-part taxon-name-part-type="genus" reg="Palumbina">P.</tp:taxon-name-part><tp:taxon-name-part taxon-name-part-type="species" reg="muraseae">muraseae</tp:taxon-name-part></tp:taxon-name></italic> sp. nov., holotype, slide no. KM–374. Scale bars: 1.0 mm.</p></caption><graphic xmlns:xlink="http://www.w3.org/1999/xlink" xlink:href="zookeys-1165-061_article-101983__-g007.jpg" position="float" orientation="portrait" xlink:type="simple" id="oo_856658.jpg"><uri content-type="original_file" xlink:type="simple">https://binary.pensoft.net/fig/856658</uri></graphic></fig><p>For the diagnosis and detailed description of the adults and genitalia, see <xref ref-type="bibr" rid="B20">Lee et al. (2018)</xref>.</p></tp:treatment-sec><tp:treatment-sec sec-type="description" id="SECID0EM5AG"><title>Description.</title><p><bold>Larva</bold> (Figs <xref ref-type="fig" rid="F12">12I</xref>, <xref ref-type="fig" rid="F16">16</xref>, <xref ref-type="fig" rid="F17">17</xref>). Length ~ 3.0 mm (<italic>n</italic> = 6), slender. Head subglobular; yellowish brown, with blackish pigmentations on ocellar area and on anterior margin of labrum. Body pale yellow in early instars and yellowish brown in late instars. Prothoracic shield yellowish brown, with blackish brown on caudal margin. Thoracic legs short, pale yellowish brown. Pinaculum more or less rounded, blackish brown on T1–T3, A1, A2, A8, and A9; paler on remaining abdominal segments. Anal shield heavily sclerotized, yellowish brown (Figs <xref ref-type="fig" rid="F16">16D</xref>, <xref ref-type="fig" rid="F17">17D</xref>). Anal fork present, deeply emarginated, forming two lateral lobes (Figs <xref ref-type="fig" rid="F16">16E</xref>, <xref ref-type="fig" rid="F17">17D</xref>). Anal prolegs armed with many minute spines on dorsal surface (Fig. <xref ref-type="fig" rid="F17">17C</xref>). Crochets uni-ordinal, 13–17 in number on ventral prolegs (Fig. <xref ref-type="fig" rid="F17">17B</xref>), 9–11 on anal prolegs (Fig. <xref ref-type="fig" rid="F17">17C</xref>).</p><fig id="F8" position="float" orientation="portrait"><object-id xmlns:xlink="http://www.w3.org/1999/xlink" content-type="doi" xlink:type="simple">10.3897/zookeys.1165.101983.figure8</object-id><object-id xmlns:xlink="http://www.w3.org/1999/xlink" content-type="arpha" xlink:type="simple">AA29D75B-D667-5110-BF48-944A6DED6E12</object-id><label>Figure 8.</label><caption><p>Female genitalia of <italic><tp:taxon-name><tp:taxon-name-part taxon-name-part-type="genus" reg="Palumbina">Palumbina</tp:taxon-name-part></tp:taxon-name></italic> spp. <bold>A</bold><italic><tp:taxon-name><tp:taxon-name-part taxon-name-part-type="genus" reg="Palumbina">P.</tp:taxon-name-part><tp:taxon-name-part taxon-name-part-type="species" reg="pylartis">pylartis</tp:taxon-name-part></tp:taxon-name></italic>, genitalia slide no. KM–330 <bold>B</bold><italic><tp:taxon-name><tp:taxon-name-part taxon-name-part-type="genus" reg="Palumbina">P.</tp:taxon-name-part><tp:taxon-name-part taxon-name-part-type="species" reg="acerosa">acerosa</tp:taxon-name-part></tp:taxon-name></italic>, genitalia slide no. KM–381 <bold>C</bold><italic><tp:taxon-name><tp:taxon-name-part taxon-name-part-type="genus" reg="Palumbina">P.</tp:taxon-name-part><tp:taxon-name-part taxon-name-part-type="species" reg="grandiunca">grandiunca</tp:taxon-name-part></tp:taxon-name></italic>, genitalia slide no. SY1453 <bold>D</bold><italic><tp:taxon-name><tp:taxon-name-part taxon-name-part-type="genus" reg="Palumbina">P.</tp:taxon-name-part><tp:taxon-name-part taxon-name-part-type="species" reg="operaria">operaria</tp:taxon-name-part></tp:taxon-name></italic>, genitalia slide no. <italic><tp:taxon-name><tp:taxon-name-part taxon-name-part-type="genus" reg="Palumbina">Palumbina</tp:taxon-name-part></tp:taxon-name></italic> No. 1 <bold>E</bold><italic><tp:taxon-name><tp:taxon-name-part taxon-name-part-type="genus" reg="Palumbina">P.</tp:taxon-name-part><tp:taxon-name-part taxon-name-part-type="species" reg="macrodelta">macrodelta</tp:taxon-name-part></tp:taxon-name></italic>, genitalia slide no. KM–328 <bold>F</bold><italic><tp:taxon-name><tp:taxon-name-part taxon-name-part-type="genus" reg="Palumbina">P.</tp:taxon-name-part><tp:taxon-name-part taxon-name-part-type="species" reg="muraseae">muraseae</tp:taxon-name-part></tp:taxon-name></italic> sp. nov., whole genitalia, genitalia slide no. KM–348 and signum, genitalia slide no. KM–427. Scale bars: 0.50 mm.</p></caption><graphic xmlns:xlink="http://www.w3.org/1999/xlink" xlink:href="zookeys-1165-061_article-101983__-g008.jpg" position="float" orientation="portrait" xlink:type="simple" id="oo_856659.jpg"><uri content-type="original_file" xlink:type="simple">https://binary.pensoft.net/fig/856659</uri></graphic></fig><p><bold><italic>Chaetotaxy</italic></bold> (Fig. <xref ref-type="fig" rid="F16">16</xref>). <bold><italic>Head</italic></bold> (Fig. <xref ref-type="fig" rid="F16">16A, B</xref>): epicranial suture shorter than fontoclypeus; AF1 ~ ½ length of AF2; C2 slightly longer than C1; P1 dorsolateral to AF1, ~ 5× longer than P2; P2 dorsolateral to AF2 and above P1; MD1–MD3 setae forming nearly in a line at the posterior margin of head capsule, MD1 slightly anteroventral to MD2 and MD3; mouthparts semi-hypognathous; genal area with six stemmata, forming a semicircular pattern; A1 dorso-anterior to stemma-3, slightly shorter than A3; A2 dorsolateral to A1 and shorter than A1 and A3; L1 dorsoposterior to stemma-1; distance between L1 from A3 slightly longer than distance between A3 from A2; S1 below stemma-3 and short as A2; S2 longer than S1 and S3, near the opening of the stemmatal semicircle; S3 slightly shorter than S1 and ventroposterior to stemma-6; SS1 near mandibular condyle, same length as SS2; SS2 between SS1 and SS3; SS3 ~ 3× longer than SS1 and SS2; MGa present, close to MG1. Mandible with five teeth (Fig. <xref ref-type="fig" rid="F16">16C</xref>).</p><fig id="F9" position="float" orientation="portrait"><object-id xmlns:xlink="http://www.w3.org/1999/xlink" content-type="doi" xlink:type="simple">10.3897/zookeys.1165.101983.figure9</object-id><object-id xmlns:xlink="http://www.w3.org/1999/xlink" content-type="arpha" xlink:type="simple">C10CEACC-E5A8-5FBA-B953-F40282C1C430</object-id><label>Figure 9.</label><caption><p>Resting position of adult <italic><tp:taxon-name><tp:taxon-name-part taxon-name-part-type="genus" reg="Palumbina">Palumbina</tp:taxon-name-part></tp:taxon-name></italic> spp. <bold>A</bold><italic><tp:taxon-name><tp:taxon-name-part taxon-name-part-type="genus" reg="Palumbina">P.</tp:taxon-name-part><tp:taxon-name-part taxon-name-part-type="species" reg="pylartis">pylartis</tp:taxon-name-part></tp:taxon-name></italic>, female <bold>B</bold><italic><tp:taxon-name><tp:taxon-name-part taxon-name-part-type="genus" reg="Palumbina">P.</tp:taxon-name-part><tp:taxon-name-part taxon-name-part-type="species" reg="acerosa">acerosa</tp:taxon-name-part></tp:taxon-name></italic>, female <bold>C</bold><italic><tp:taxon-name><tp:taxon-name-part taxon-name-part-type="genus" reg="Palumbina">P.</tp:taxon-name-part><tp:taxon-name-part taxon-name-part-type="species" reg="grandiunca">grandiunca</tp:taxon-name-part></tp:taxon-name></italic>, female <bold>D</bold><italic><tp:taxon-name><tp:taxon-name-part taxon-name-part-type="genus" reg="Palumbina">P.</tp:taxon-name-part><tp:taxon-name-part taxon-name-part-type="species" reg="muraseae">muraseae</tp:taxon-name-part></tp:taxon-name></italic> sp. nov., male.</p></caption><graphic xmlns:xlink="http://www.w3.org/1999/xlink" xlink:href="zookeys-1165-061_article-101983__-g009.jpg" position="float" orientation="portrait" xlink:type="simple" id="oo_856660.jpg"><uri content-type="original_file" xlink:type="simple">https://binary.pensoft.net/fig/856660</uri></graphic></fig><p><bold><italic>Thorax</italic></bold> (Fig. <xref ref-type="fig" rid="F16">16F</xref>): Prothorax: Shield with SD1 ventrolateral to XD1 and XD2, all three along anterior margin; XD2 equal distance from XD1 and SD1; XD1 ~ 2× longer than XD2; SD2 and D1 ca. equal in length, both setae less than ~ 2½–3× length of SD1 and D2; SD2 less than 1½ distance from XD2 than from SD1; L-group tri-setose on the same pinaculum, anteroventral to spiracle; L1 longest; L2 and L3 short, ca. equal in length; SV-group bi-setose on the same pinaculum; SV1 ~ 2–2½ × longer than SV2; MV1 absent; MV2 approximate to anterolateral coxal margin; V1 near to mesoposterior coxal margin. Mesothorax and metathorax (Fig. <xref ref-type="fig" rid="F16">16F</xref>): D1 and D2 on the same pinaculum; SD1 and SD2 on the same pinaculum; all arranged in a vertical line; D2 ~ 3½–4 length of D1; SD1 ~ 3½–4× length of SD2; MD1 anteroventral to D2; MSD1 in a line with MSD2, anterior to SD2; MSD2 anterodorsal to SD1; L-group tri-setose; L1 and L2 on the same pinaculum, L1 ~ 2½–3× length of L2, slightly anterior to D- and SD-group pinaculum; L3 slightly longer than L2, in a vertical line with SV1; MV1, MV2, and MV3 anterior to coxa; MV2 approximate to anterolateral coxal margin, MV3 slightly above V1.</p><fig id="F10" position="float" orientation="portrait"><object-id xmlns:xlink="http://www.w3.org/1999/xlink" content-type="doi" xlink:type="simple">10.3897/zookeys.1165.101983.figure10</object-id><object-id xmlns:xlink="http://www.w3.org/1999/xlink" content-type="arpha" xlink:type="simple">85A811F3-4718-51E1-908F-B079DDA14F14</object-id><label>Figure 10.</label><caption><p><italic><tp:taxon-name><tp:taxon-name-part taxon-name-part-type="genus" reg="Palumbina">Palumbina</tp:taxon-name-part><tp:taxon-name-part taxon-name-part-type="species" reg="pylartis">pylartis</tp:taxon-name-part></tp:taxon-name></italic> and its host plant in Fukuoka Pref. <bold>A</bold> host plant: <italic><tp:taxon-name><tp:taxon-name-part taxon-name-part-type="genus" reg="Castanopsis">Castanopsis</tp:taxon-name-part><tp:taxon-name-part taxon-name-part-type="species" reg="sieboldii">sieboldii</tp:taxon-name-part></tp:taxon-name></italic> (<tp:taxon-name><tp:taxon-name-part taxon-name-part-type="family">Fagaceae</tp:taxon-name-part></tp:taxon-name>) <bold>B</bold> infected leaf <bold>C</bold> small hole at the base of the midrib of leaf (Upper surface) <bold>D</bold> leaf tip cut by larva <bold>E</bold> larva protruding from its leaf shelter <bold>F</bold> leaf cut by larva <bold>G</bold> newly leaf case made by larva <bold>H, I</bold> dried leaf case on upper and lower leaf surface <bold>J</bold> pupa in a cocoon <bold>K</bold> pupa <bold>L</bold> pupal exuvia left by an emerged adult.</p></caption><graphic xmlns:xlink="http://www.w3.org/1999/xlink" xlink:href="zookeys-1165-061_article-101983__-g010.jpg" position="float" orientation="portrait" xlink:type="simple" id="oo_856661.jpg"><uri content-type="original_file" xlink:type="simple">https://binary.pensoft.net/fig/856661</uri></graphic></fig><p><bold><italic>Abdomen</italic></bold> (Fig. <xref ref-type="fig" rid="F16">16F</xref>). A1 and A2 (not indicated) with D1 dorso-anterior to D2; D2 ~ 3½–4× longer than D1; MD1 slightly ventral to D1 and D2; SD1 above spiracle, ca. equal in length with D2; SD2 minute, anteroventral to SD1 and on different pinaculum; SD2 minute, anteroventral to SD1; L-group tri-setose; L1 and L2 on same pinaculum below spiracle, ventroposterior to SD group; L1 ~ 3½–4× longer than L2 and L3; L3 slightly longer than L2; SV-group on same pinaculum, bi-setose on A1 and tri-setose pinaculum on A2; SV1 ~ 2½–3× longer than SV2 on A1; MV3 dorso-anterior to V1. A3–A6 as in A2, except D2 dorsoposterior to D1; each segment bearing a pair of protuberant prolegs; planta bearing uni-ordinal, uniserial crochets in a circle (Fig. <xref ref-type="fig" rid="F17">17B</xref>). A7 as in A2 or A6 except with SV-group bi-setose and V1 ventral to SV pinaculum. A8 as A7 except SD1 in vertical line with D2; minute SD2 anteroventral and below spiracle; SD1 pinaculum slightly anterior to spiracle; spiracle dorsal to all spiracles on A1–A7; L1 ~ 3½–4× length of L2 and below spiracle; L2 and L3 on separate pinaculum; L2 anteroventral to L1 and in vertical line with D2 and SD1; L3 ventral to L2 and in vertical line with L2; SV and V group uni-setose. A9 as above except with D1 ventral to D2 and on same pinaculum; D2 ~ 2× longer than D1; MD1 slightly anteroventral to D2; hair-like SD1 present; L-group bi-setose on same pinaculum, L1 ~ 3½–4× longer than L2.</p><fig id="F11" position="float" orientation="portrait"><object-id xmlns:xlink="http://www.w3.org/1999/xlink" content-type="doi" xlink:type="simple">10.3897/zookeys.1165.101983.figure11</object-id><object-id xmlns:xlink="http://www.w3.org/1999/xlink" content-type="arpha" xlink:type="simple">4B035029-CE49-5634-B5F6-9C43CBF54C00</object-id><label>Figure 11.</label><caption><p><italic><tp:taxon-name><tp:taxon-name-part taxon-name-part-type="genus" reg="Palumbina">Palumbina</tp:taxon-name-part><tp:taxon-name-part taxon-name-part-type="species" reg="acerosa">acerosa</tp:taxon-name-part></tp:taxon-name></italic> feeding on host plant <italic><tp:taxon-name><tp:taxon-name-part taxon-name-part-type="genus" reg="Quercus">Quercus</tp:taxon-name-part><tp:taxon-name-part taxon-name-part-type="species" reg="glauca">glauca</tp:taxon-name-part></tp:taxon-name></italic> (<tp:taxon-name><tp:taxon-name-part taxon-name-part-type="family">Fagaceae</tp:taxon-name-part></tp:taxon-name>) in Amamioshima Is. <bold>A</bold>, <bold>B</bold> larval leaf cases.</p></caption><graphic xmlns:xlink="http://www.w3.org/1999/xlink" xlink:href="zookeys-1165-061_article-101983__-g011.jpg" position="float" orientation="portrait" xlink:type="simple" id="oo_856662.jpg"><uri content-type="original_file" xlink:type="simple">https://binary.pensoft.net/fig/856662</uri></graphic></fig><p><bold>Pupa</bold> (Figs <xref ref-type="fig" rid="F20">20</xref>, <xref ref-type="fig" rid="F21">21</xref>). <bold>Female.</bold> Length 3.9–4.2 mm (<italic>n</italic> = 3). Cylindrical, color yellowishbrown; dark brown before emergence. Head semi-globular. Vertex with many minute spines. Prothorax with a pair of triangular projections on dorsolateral corners of tergite (Fig. <xref ref-type="fig" rid="F21">21A</xref>). Antennae reaching near the posterior margin of A5. Forewing reaching near the anterior margin of A6. Maxilla (galea) basally broad, gradually narrowing and extending to A4. Prothoracic legs extending to A2; mesothoracic legs reaching A4; metathoracic legs extending to the posterior margin of A7. A5–A10 movable. A5 and A6 with a transverse row of dot-like spinules on the anterior margin (Fig. <xref ref-type="fig" rid="F20">20C</xref>). A7 with a transverse row of tergal spinules directed posteriorly at the anterior margin (Fig. <xref ref-type="fig" rid="F20">20A</xref>). Sternite A7 with a pair of oval pads armed with a row of spinules directed anteriorly (Fig. <xref ref-type="fig" rid="F20">20B</xref>). A10 delineated with a row of short spinules at the outer margin posteriorly (Fig. <xref ref-type="fig" rid="F20">20A</xref>), apically with three pairs of hooked setae on ventral surfaces of A9 and A10, without true cremaster.</p></tp:treatment-sec><tp:treatment-sec sec-type="distribution" id="SECID0ERLBG"><title>Distribution.</title><p>Japan (Honshu, Ryukyus) and China.</p></tp:treatment-sec><tp:treatment-sec sec-type="host" id="SECID0EWLBG"><title>Host plant.</title><p><italic><tp:taxon-name><tp:taxon-name-part taxon-name-part-type="genus" reg="Toxicodendron">Toxicodendron</tp:taxon-name-part><tp:taxon-name-part taxon-name-part-type="species" reg="succedaneum">succedaneum</tp:taxon-name-part></tp:taxon-name></italic> (L.) Kuntze (<tp:taxon-name><tp:taxon-name-part taxon-name-part-type="family">Anacardiaceae</tp:taxon-name-part></tp:taxon-name>) (Fig. <xref ref-type="fig" rid="F12">12A</xref>).</p></tp:treatment-sec><tp:treatment-sec sec-type="biology" id="SECID0EQMBG"><title>Biology.</title><p>(Fig. <xref ref-type="fig" rid="F12">12A–L</xref>). First, the larva mines the petiole of its host plant and later makes a portable leaf case after leaving its mine. At the early instar stage, the larva first made a small hole to enter the petiole (Fig. <xref ref-type="fig" rid="F12">12B–D</xref>). After that, it started to mine, and larval feces were deposited inside the mine (Fig. <xref ref-type="fig" rid="F12">12E</xref>). After the larva gradually grows and develops into the late instar, it leaves from its mine (Fig. <xref ref-type="fig" rid="F12">12D</xref>) and then cuts the leaf into small irregularly shaped pieces (Fig. <xref ref-type="fig" rid="F12">12F</xref>). Later, many small leaf pieces were aggregated and stacked into a compact and circular leaf case. The larvae live and feed inside the case and can move from one place to another by carrying it (Fig. <xref ref-type="fig" rid="F12">12G, H</xref>); pupation also occurs inside it (Fig. <xref ref-type="fig" rid="F12">12J</xref>). The adult emerges by leaving the pupal exuvia inside the case (Fig. <xref ref-type="fig" rid="F12">12K</xref>). The resting posture of the adult was similar to that of the stathmopodid species, keeping its hindlegs upwards (Fig. <xref ref-type="fig" rid="F9">9C</xref>).</p></tp:treatment-sec><tp:treatment-sec sec-type="remarks" id="SECID0E1NBG"><title>Remarks.</title><p>This species has already been recorded as <italic><tp:taxon-name><tp:taxon-name-part taxon-name-part-type="genus" reg="Palumbina">Palumbina</tp:taxon-name-part></tp:taxon-name></italic> sp. 1 (<xref ref-type="bibr" rid="B32">Oku et al. 2018</xref>) on Amamioshima Island in Japan.</p></tp:treatment-sec><tp:treatment-sec><!--Section generated to contain objects referenced in tp:taxon-treatment.--><fig id="F1" position="float" orientation="portrait"><object-id xmlns:xlink="http://www.w3.org/1999/xlink" content-type="doi" xlink:type="simple">10.3897/zookeys.1165.101983.figure1</object-id><object-id xmlns:xlink="http://www.w3.org/1999/xlink" content-type="arpha" xlink:type="simple">6222B2CB-6B8A-5644-B1B2-53BE6D474B21</object-id><label>Figure 1.</label><caption><p>Adults of <italic><tp:taxon-name><tp:taxon-name-part taxon-name-part-type="genus" reg="Palumbina">Palumbina</tp:taxon-name-part></tp:taxon-name></italic> spp. <bold>A</bold><italic><tp:taxon-name><tp:taxon-name-part taxon-name-part-type="genus" reg="Palumbina">P.</tp:taxon-name-part><tp:taxon-name-part taxon-name-part-type="species" reg="pylartis">pylartis</tp:taxon-name-part></tp:taxon-name></italic>, male <bold>B</bold> ditto, female <bold>C</bold><italic><tp:taxon-name><tp:taxon-name-part taxon-name-part-type="genus" reg="Palumbina">P.</tp:taxon-name-part><tp:taxon-name-part taxon-name-part-type="species" reg="acerosa">acerosa</tp:taxon-name-part></tp:taxon-name></italic>, male <bold>D</bold> ditto, female <bold>E</bold><italic><tp:taxon-name><tp:taxon-name-part taxon-name-part-type="genus" reg="Palumbina">P.</tp:taxon-name-part><tp:taxon-name-part taxon-name-part-type="species" reg="grandiunca">grandiunca</tp:taxon-name-part></tp:taxon-name></italic>, male <bold>F</bold> ditto, female. Scale bars: 4.0 mm.</p></caption><graphic xmlns:xlink="http://www.w3.org/1999/xlink" xlink:href="zookeys-1165-061_article-101983__-g001.jpg" position="float" orientation="portrait" xlink:type="simple" id="oo_856652.jpg"><uri content-type="original_file" xlink:type="simple">https://binary.pensoft.net/fig/856652</uri></graphic></fig><fig id="F6" position="float" orientation="portrait"><object-id xmlns:xlink="http://www.w3.org/1999/xlink" content-type="doi" xlink:type="simple">10.3897/zookeys.1165.101983.figure6</object-id><object-id xmlns:xlink="http://www.w3.org/1999/xlink" content-type="arpha" xlink:type="simple">29AD55B4-6DBB-5B13-89DD-64279BE1DA23</object-id><label>Figure 6.</label><caption><p>Male genitalia of <italic><tp:taxon-name><tp:taxon-name-part taxon-name-part-type="genus" reg="Palumbina">Palumbina</tp:taxon-name-part></tp:taxon-name></italic> spp. <bold>A</bold><italic><tp:taxon-name><tp:taxon-name-part taxon-name-part-type="genus" reg="Palumbina">P.</tp:taxon-name-part><tp:taxon-name-part taxon-name-part-type="species" reg="pylartis">pylartis</tp:taxon-name-part></tp:taxon-name></italic>, genitalia slide no. KM–383 <bold>B</bold><italic><tp:taxon-name><tp:taxon-name-part taxon-name-part-type="genus" reg="Palumbina">P.</tp:taxon-name-part><tp:taxon-name-part taxon-name-part-type="species" reg="acerosa">acerosa</tp:taxon-name-part></tp:taxon-name></italic>, genitalia slide no. KM–320 <bold>C</bold><italic><tp:taxon-name><tp:taxon-name-part taxon-name-part-type="genus" reg="Palumbina">P.</tp:taxon-name-part><tp:taxon-name-part taxon-name-part-type="species" reg="grandiunca">grandiunca</tp:taxon-name-part></tp:taxon-name></italic>, genitalia slide no. SY1454 <bold>D</bold><italic><tp:taxon-name><tp:taxon-name-part taxon-name-part-type="genus" reg="Palumbina">P.</tp:taxon-name-part><tp:taxon-name-part taxon-name-part-type="species" reg="operaria">operaria</tp:taxon-name-part></tp:taxon-name></italic>, genitalia slide no. KM–389 <bold>E</bold><italic><tp:taxon-name><tp:taxon-name-part taxon-name-part-type="genus" reg="Palumbina">P.</tp:taxon-name-part><tp:taxon-name-part taxon-name-part-type="species" reg="macrodelta">macrodelta</tp:taxon-name-part></tp:taxon-name></italic>, genitalia slide no. SY1455 <bold>F</bold><italic><tp:taxon-name><tp:taxon-name-part taxon-name-part-type="genus" reg="Palumbina">P.</tp:taxon-name-part><tp:taxon-name-part taxon-name-part-type="species" reg="muraseae">muraseae</tp:taxon-name-part></tp:taxon-name></italic> sp. nov., holotype, genitalia slide no. KM–374. Scale bars: 0.40 mm.</p></caption><graphic xmlns:xlink="http://www.w3.org/1999/xlink" xlink:href="zookeys-1165-061_article-101983__-g006.jpg" position="float" orientation="portrait" xlink:type="simple" id="oo_856657.jpg"><uri content-type="original_file" xlink:type="simple">https://binary.pensoft.net/fig/856657</uri></graphic></fig><fig id="F12" position="float" orientation="portrait"><object-id xmlns:xlink="http://www.w3.org/1999/xlink" content-type="doi" xlink:type="simple">10.3897/zookeys.1165.101983.figure12</object-id><object-id xmlns:xlink="http://www.w3.org/1999/xlink" content-type="arpha" xlink:type="simple">A94C72D7-2A0C-5337-8E45-0FFF77FF1611</object-id><label>Figure 12.</label><caption><p><italic><tp:taxon-name><tp:taxon-name-part taxon-name-part-type="genus" reg="Palumbina">Palumbina</tp:taxon-name-part><tp:taxon-name-part taxon-name-part-type="species" reg="grandiunca">grandiunca</tp:taxon-name-part></tp:taxon-name></italic> and its host plant. <bold>A</bold> host plant: <italic><tp:taxon-name><tp:taxon-name-part taxon-name-part-type="genus" reg="Toxicodendron">Toxicodendron</tp:taxon-name-part><tp:taxon-name-part taxon-name-part-type="species" reg="succedaneum">succedaneum</tp:taxon-name-part></tp:taxon-name></italic> (<tp:taxon-name><tp:taxon-name-part taxon-name-part-type="family">Anacardiaceae</tp:taxon-name-part></tp:taxon-name>) <bold>B</bold> infected young petiole <bold>C</bold> initial small hole on young petiole <bold>D</bold> small holes after the larva leave from the petiole <bold>E</bold> larva feces inside the infected petiole <bold>F</bold> leaf cut by larva <bold>G</bold> larval case attached to leaf surface <bold>H</bold> leaf cases <bold>I</bold> larva inside its leaf case <bold>J</bold> young pupa <bold>K</bold> pupa <bold>L</bold> pupal exuvia left by an emerged adult.</p></caption><graphic xmlns:xlink="http://www.w3.org/1999/xlink" xlink:href="zookeys-1165-061_article-101983__-g012.jpg" position="float" orientation="portrait" xlink:type="simple" id="oo_856663.jpg"><uri content-type="original_file" xlink:type="simple">https://binary.pensoft.net/fig/856663</uri></graphic></fig><fig id="F16" position="float" orientation="portrait"><object-id xmlns:xlink="http://www.w3.org/1999/xlink" content-type="doi" xlink:type="simple">10.3897/zookeys.1165.101983.figure16</object-id><object-id xmlns:xlink="http://www.w3.org/1999/xlink" content-type="arpha" xlink:type="simple">0BDC629D-DDB5-5576-9985-51BB5F25F5BB</object-id><label>Figure 16.</label><caption><p>Chaetotaxy of <italic><tp:taxon-name><tp:taxon-name-part taxon-name-part-type="genus" reg="Palumbina">P.</tp:taxon-name-part><tp:taxon-name-part taxon-name-part-type="species" reg="grandiunca">grandiunca</tp:taxon-name-part></tp:taxon-name></italic>. <bold>A</bold> head, frontal view <bold>B</bold> ditto, lateral view <bold>C</bold> mandible <bold>D</bold> anal plate <bold>E</bold> anal fork <bold>F</bold> the prothorax, mesothorax and abdominal segments 1, 6–9. Scale bars: 0.10 mm (<bold>A, B, F</bold>); 0.20 mm (<bold>C, D, E</bold>).</p></caption><graphic xmlns:xlink="http://www.w3.org/1999/xlink" xlink:href="zookeys-1165-061_article-101983__-g016.jpg" position="float" orientation="portrait" xlink:type="simple" id="oo_856667.jpg"><uri content-type="original_file" xlink:type="simple">https://binary.pensoft.net/fig/856667</uri></graphic></fig><fig id="F17" position="float" orientation="portrait"><object-id xmlns:xlink="http://www.w3.org/1999/xlink" content-type="doi" xlink:type="simple">10.3897/zookeys.1165.101983.figure17</object-id><object-id xmlns:xlink="http://www.w3.org/1999/xlink" content-type="arpha" xlink:type="simple">8B0C2123-807C-5152-8771-3821FF6A4A2D</object-id><label>Figure 17.</label><caption><p>Larva of <italic><tp:taxon-name><tp:taxon-name-part taxon-name-part-type="genus" reg="Palumbina">P.</tp:taxon-name-part><tp:taxon-name-part taxon-name-part-type="species" reg="grandiunca">grandiunca</tp:taxon-name-part></tp:taxon-name></italic>. <bold>A</bold> thoracic leg <bold>B</bold> crochets <bold>C</bold> anal proleg <bold>D</bold> anal shield. Scale bars: 0.40 mm (<bold>A, C, D</bold>); 0.20 mm (<bold>B</bold>).</p></caption><graphic xmlns:xlink="http://www.w3.org/1999/xlink" xlink:href="zookeys-1165-061_article-101983__-g017.jpg" position="float" orientation="portrait" xlink:type="simple" id="oo_856668.jpg"><uri content-type="original_file" xlink:type="simple">https://binary.pensoft.net/fig/856668</uri></graphic></fig><fig id="F20" position="float" orientation="portrait"><object-id xmlns:xlink="http://www.w3.org/1999/xlink" content-type="doi" xlink:type="simple">10.3897/zookeys.1165.101983.figure20</object-id><object-id xmlns:xlink="http://www.w3.org/1999/xlink" content-type="arpha" xlink:type="simple">2FFDC774-139C-5532-9726-7279A6FADA26</object-id><label>Figure 20.</label><caption><p>Female pupa of <italic><tp:taxon-name><tp:taxon-name-part taxon-name-part-type="genus" reg="Palumbina">P.</tp:taxon-name-part><tp:taxon-name-part taxon-name-part-type="species" reg="grandiunca">grandiunca</tp:taxon-name-part></tp:taxon-name></italic>. <bold>A</bold> dorsal view <bold>B</bold> ventral view <bold>C</bold> lateral view. <bold>A</bold> Arrow on A7 indicates a transverse row of tergal spinules anteriorly, and the arrow on A10 indicates short spinules. <bold>B</bold> the arrow on A7 indicates an oval pad with a row of spinules. <bold>C</bold> the arrow on the vertex indicates many minute spines, and arrows on A5 and A6 indicate a transverse row of dot-like spinules. Scale bars: 1.0 mm.</p></caption><graphic xmlns:xlink="http://www.w3.org/1999/xlink" xlink:href="zookeys-1165-061_article-101983__-g020.jpg" position="float" orientation="portrait" xlink:type="simple" id="oo_856671.jpg"><uri content-type="original_file" xlink:type="simple">https://binary.pensoft.net/fig/856671</uri></graphic></fig><fig id="F21" position="float" orientation="portrait"><object-id xmlns:xlink="http://www.w3.org/1999/xlink" content-type="doi" xlink:type="simple">10.3897/zookeys.1165.101983.figure21</object-id><object-id xmlns:xlink="http://www.w3.org/1999/xlink" content-type="arpha" xlink:type="simple">FF8F9E24-7B52-51D8-A477-183ED843C591</object-id><label>Figure 21.</label><caption><p>Female pupa of <italic><tp:taxon-name><tp:taxon-name-part taxon-name-part-type="genus" reg="Palumbina">P.</tp:taxon-name-part><tp:taxon-name-part taxon-name-part-type="species" reg="grandiunca">grandiunca</tp:taxon-name-part></tp:taxon-name></italic>. <bold>A</bold> ventral view <bold>B</bold> lateral view <bold>C</bold> dorsal view.</p></caption><graphic xmlns:xlink="http://www.w3.org/1999/xlink" xlink:href="zookeys-1165-061_article-101983__-g021.jpg" position="float" orientation="portrait" xlink:type="simple" id="oo_856672.jpg"><uri content-type="original_file" xlink:type="simple">https://binary.pensoft.net/fig/856672</uri></graphic></fig></tp:treatment-sec><ref-list><ref id="B20"><mixed-citation xmlns:xlink="http://www.w3.org/1999/xlink" xlink:type="simple"><person-group><name name-style="western"><surname>Lee</surname><given-names>GE</given-names></name><name name-style="western"><surname>Li</surname><given-names>H</given-names></name><name name-style="western"><surname>Han</surname><given-names>T</given-names></name><name name-style="western"><surname>Park</surname><given-names>H</given-names></name></person-group> (<year>2018</year>) <article-title>A taxonomic review of the genus <italic><tp:taxon-name><tp:taxon-name-part taxon-name-part-type="genus">Palumbina</tp:taxon-name-part></tp:taxon-name></italic> Rondani, 1876 (<tp:taxon-name><tp:taxon-name-part taxon-name-part-type="order">Lepidoptera</tp:taxon-name-part></tp:taxon-name>, <tp:taxon-name><tp:taxon-name-part taxon-name-part-type="family">Gelechiidae</tp:taxon-name-part></tp:taxon-name>, <tp:taxon-name><tp:taxon-name-part taxon-name-part-type="subfamily">Thiotrichinae</tp:taxon-name-part></tp:taxon-name>) from China, with descriptions of twelve new species.</article-title><source>Zootaxa</source><volume>4414</volume>(<issue>1</issue>): <fpage>1</fpage>–<lpage>73</lpage>. <ext-link xlink:href="10.11646/zootaxa.4414.1.1" ext-link-type="doi" xlink:type="simple">https://doi.org/10.11646/zootaxa.4414.1.1</ext-link></mixed-citation></ref><ref id="B32"><mixed-citation xmlns:xlink="http://www.w3.org/1999/xlink" xlink:type="simple"><person-group><name name-style="western"><surname>Oku</surname><given-names>J</given-names></name><name name-style="western"><surname>Sakamaki</surname><given-names>Y</given-names></name><name name-style="western"><surname>Samehima</surname><given-names>S</given-names></name><name name-style="western"><surname>Tsuda</surname><given-names>K</given-names></name><name name-style="western"><surname>Terada</surname><given-names>T</given-names></name></person-group> (<year>2018</year>) <article-title>Records of Gelechioid moths from Amami-Ōshima Island.</article-title><source><tp:taxon-name><tp:taxon-name-part taxon-name-part-type="order">Lepidoptera</tp:taxon-name-part></tp:taxon-name> Science</source><volume>69</volume>(<issue>1</issue>): <fpage>19</fpage>–<lpage>32</lpage>. <ext-link xlink:href="10.18984/lepid.69.1_19" ext-link-type="doi" xlink:type="simple">https://doi.org/10.18984/lepid.69.1_19</ext-link></mixed-citation></ref></ref-list></tp:taxon-treatment>
