# Supplementary material for: ﻿Taxonomic study of Palumbina Rondani (Lepidoptera, Gelechiidae, Thiotrichinae) in Japan: biology, immature stages, and a new species
Source: Zookeys. 2023 May 30;1165:61–99. doi: 10.3897/zookeys.1165.101983 (PMC10245291; doi:10.3897/zookeys.1165.101983)
Supplement: XML Treatment for Palumbina operaria [file zookeys.1165.101983-treatment5.xml]

<!DOCTYPE tp:taxon-treatment
  PUBLIC "-//TaxonX//DTD Taxonomic Treatment Publishing DTD v0 20100105//EN" "tax-treatment-NSO.dtd">
<tp:taxon-treatment xmlns:tp="http://www.plazi.org/taxpub"><tp:treatment-meta><kwd-group><label>Taxon classification</label><kwd>
                <named-content content-type="kingdom">Animalia</named-content>
              </kwd><kwd>
                <named-content content-type="order">Lepidoptera</named-content>
              </kwd><kwd>
                <named-content content-type="family">Gelechiidae</named-content>
              </kwd></kwd-group><mixed-citation publication-type="journal"><person-group><name><surname>Kyaw</surname><given-names>Khine Mon Mon</given-names></name><name><surname>Yagi</surname><given-names>Sadahisa</given-names></name><name><surname>Oku</surname><given-names>Johei</given-names></name><name><surname>Hirowatari</surname><given-names>Toshiya</given-names></name></person-group><article-title>﻿Taxonomic study of <italic><tp:taxon-name><tp:taxon-name-part taxon-name-part-type="genus" reg="Palumbina">Palumbina</tp:taxon-name-part></tp:taxon-name></italic> Rondani (<tp:taxon-name><tp:taxon-name-part taxon-name-part-type="order">Lepidoptera</tp:taxon-name-part></tp:taxon-name>, <tp:taxon-name><tp:taxon-name-part taxon-name-part-type="family">Gelechiidae</tp:taxon-name-part></tp:taxon-name>, <tp:taxon-name><tp:taxon-name-part taxon-name-part-type="subfamily">Thiotrichinae</tp:taxon-name-part></tp:taxon-name>) in Japan: biology, immature stages, and a new species</article-title><source>Zookeys</source><day>30</day><month>05</month><year>2023</year><volume>1165</volume><fpage>61</fpage><lpage>99</lpage><pub-id pub-id-type="doi">10.3897/zookeys.1165.101983</pub-id></mixed-citation></tp:treatment-meta><tp:nomenclature><label>﻿</label><tp:taxon-name>
              <object-id xmlns:xlink="http://www.w3.org/1999/xlink" content-type="arpha" xlink:type="simple">AEB36750-6F54-50A7-B87B-B7B96DC64ED8</object-id>
              <tp:taxon-name-part taxon-name-part-type="genus" reg="Palumbina">Palumbina</tp:taxon-name-part>
              <tp:taxon-name-part taxon-name-part-type="species" reg="operaria">operaria</tp:taxon-name-part>
            </tp:taxon-name><tp:taxon-authority>(Meyrick, 1918)</tp:taxon-authority><xref ref-type="fig" rid="F2">Figs 2A–F</xref><xref ref-type="fig" rid="F6">, 6D</xref><xref ref-type="fig" rid="F7">, 7D</xref><xref ref-type="fig" rid="F8">, 8D Japanese name: Midare-mongin-hoso-kibaga</xref><tp:nomenclature-citation-list><tp:nomenclature-citation><tp:taxon-name>
                  <tp:taxon-name-part taxon-name-part-type="genus" reg="Thiotricha">Thiotricha</tp:taxon-name-part>
                  <tp:taxon-name-part taxon-name-part-type="species" reg="operaria">operaria</tp:taxon-name-part>
                </tp:taxon-name><comment>Meyrick, 1918: 125; Meyrick, 1925a: 103; Clarke, 1969: 463; <xref ref-type="bibr" rid="B9">Ivinskis et al. 1984</xref>: 39. <abbrev xmlns:xlink="http://www.w3.org/1999/xlink" xlink:title="Type locality" id="ABBRID0ETQBG" xlink:type="simple">TL</abbrev>: Assam, India. <abbrev xmlns:xlink="http://www.w3.org/1999/xlink" xlink:title="Type depository" id="ABBRID0EXQBG" xlink:type="simple">TD</abbrev>: <named-content xmlns:xlink="http://www.w3.org/1999/xlink" content-type="dwc:institutional_code" xlink:title="Natural History Museum, London" xlink:href="http://grbio.org/institution/natural-history-museum-london" xlink:type="simple">NHMUK</named-content>.</comment></tp:nomenclature-citation><tp:nomenclature-citation><tp:taxon-name>
                  <tp:taxon-name-part taxon-name-part-type="genus" reg="Palumbina">Palumbina</tp:taxon-name-part>
                  <tp:taxon-name-part taxon-name-part-type="species" reg="operaria">operaria</tp:taxon-name-part>
                </tp:taxon-name><comment>: <xref ref-type="bibr" rid="B20">Lee et al. 2018</xref>: 29, fig. 84.</comment></tp:nomenclature-citation></tp:nomenclature-citation-list></tp:nomenclature><tp:treatment-sec sec-type="material" id="SECID0EQRBG"><title>Material examined.</title><p>Japan – <bold>Honshu</bold> [Mie] • 1♀; Nabari-shi, Kaochidani 280 m; 28 Jun. 2015; S. Yagi leg.; <named-content xmlns:xlink="http://www.w3.org/1999/xlink" content-type="dwc:institutional_code" xlink:title="Entomological Laboratory, Faculty of Agriculture, Kyushu University" xlink:href="http://grbio.org/institution/kyushu-university" xlink:type="simple">ELKU</named-content>. – [Yamaguchi] • 1♂, 1♀; Kawakami, Hagi, Chomonkyo; 10 Sep. 2013; S. Yagi leg.; gen. slide no. KM–389; <named-content xmlns:xlink="http://www.w3.org/1999/xlink" content-type="dwc:institutional_code" xlink:title="Entomological Laboratory, Faculty of Agriculture, Kyushu University" xlink:href="http://grbio.org/institution/kyushu-university" xlink:type="simple">ELKU</named-content>. – <bold>Shikoku</bold> [Ehime] •1♀; Narukawa-keikoku, Kihoku, Kitauwa-gun; 2 Sep. 2017; S. Yagi leg., gen. slide no. <italic><tp:taxon-name><tp:taxon-name-part taxon-name-part-type="genus" reg="Palumbina">Palumbina</tp:taxon-name-part></tp:taxon-name></italic> No. 1; <named-content xmlns:xlink="http://www.w3.org/1999/xlink" content-type="dwc:institutional_code" xlink:title="Entomological Laboratory, Faculty of Agriculture, Kyushu University" xlink:href="http://grbio.org/institution/kyushu-university" xlink:type="simple">ELKU</named-content>. – [Kochi] • 1♂; Kuroson; 18 Jun. 1964, S. Moriuti leg.; <named-content xmlns:xlink="http://www.w3.org/1999/xlink" content-type="dwc:institutional_code" xlink:title="Entomological Laboratory, Osaka Prefecture University" xlink:href="http://grbio.org/institution/osaka-prefecture-university" xlink:type="simple">OPU</named-content>. – <bold>Kyushu</bold> [Kagoshima] • 1♂, 1♀; Yakushima Is., Oko-Rindo 600m; 29 Jul. 2013; T. Terada leg.; <named-content xmlns:xlink="http://www.w3.org/1999/xlink" content-type="dwc:institutional_code" xlink:title="Entomological Laboratory, Kagoshima University" xlink:href="http://grbio.org/institution/kagoshima-university" xlink:type="simple">KGU</named-content>. • 1♂; same locality; 21 Jun. 2017, <abbrev xmlns:xlink="http://www.w3.org/1999/xlink" xlink:title="light traps" id="ABBRID0EXSBG" xlink:type="simple">LT</abbrev>; S. Yagi leg.; gen. slide no. KM–313; <named-content xmlns:xlink="http://www.w3.org/1999/xlink" content-type="dwc:institutional_code" xlink:title="Entomological Laboratory, Faculty of Agriculture, Kyushu University" xlink:href="http://grbio.org/institution/kyushu-university" xlink:type="simple">ELKU</named-content>. – <bold>Ryukyus</bold> [Okinawa] • 4♂♂; Ishikagijima Is., Mt. Omotodake; 15 Apr. 1962; Y. Arita leg.; gen. slide no. KM–314, 315; <named-content xmlns:xlink="http://www.w3.org/1999/xlink" content-type="dwc:institutional_code" xlink:title="National Museum of Nature and Science, Tsukuba" xlink:href="http://grbio.org/institution/national-museum-nature-and-science" xlink:type="simple">NSMT</named-content>. • 1♂, 1♀; same data except 4 May 1978; <named-content xmlns:xlink="http://www.w3.org/1999/xlink" content-type="dwc:institutional_code" xlink:title="National Museum of Nature and Science, Tsukuba" xlink:href="http://grbio.org/institution/national-museum-nature-and-science" xlink:type="simple">NSMT</named-content>. • 1♂; same data except 5 May 1978; gen. slide no. KM–316; <named-content xmlns:xlink="http://www.w3.org/1999/xlink" content-type="dwc:institutional_code" xlink:title="National Museum of Nature and Science, Tsukuba" xlink:href="http://grbio.org/institution/national-museum-nature-and-science" xlink:type="simple">NSMT</named-content>. • 1♀; Ishikagijima Is, Mt. Bannadake; 7 May 1998; T. Ueda leg.; gen slide no. KM–317; <named-content xmlns:xlink="http://www.w3.org/1999/xlink" content-type="dwc:institutional_code" xlink:title="Entomological Laboratory, Osaka Prefecture University" xlink:href="http://grbio.org/institution/osaka-prefecture-university" xlink:type="simple">OPU</named-content>. • 2♀♀; same data except 4–7 Apr. 2001, gen. slide no. KM–318; <named-content xmlns:xlink="http://www.w3.org/1999/xlink" content-type="dwc:institutional_code" xlink:title="Entomological Laboratory, Osaka Prefecture University" xlink:href="http://grbio.org/institution/osaka-prefecture-university" xlink:type="simple">OPU</named-content>. • 1♀; Iriomotejima Is., Taketomi-cho, Mt. Komi; 13 Mar. 2011; T. Terada leg.; <named-content xmlns:xlink="http://www.w3.org/1999/xlink" content-type="dwc:institutional_code" xlink:title="Entomological Laboratory, Kagoshima University" xlink:href="http://grbio.org/institution/kagoshima-university" xlink:type="simple">KGU</named-content>. • 1♂; Iriomotejima Is., Funaura; 27 Mar. 2002; T. Hirowatari leg.; <named-content xmlns:xlink="http://www.w3.org/1999/xlink" content-type="dwc:institutional_code" xlink:title="Entomological Laboratory, Osaka Prefecture University" xlink:href="http://grbio.org/institution/osaka-prefecture-university" xlink:type="simple">OPU</named-content>. • 1♂, 2♀♀; Iriomotejima Is., Taketomi-cho, Uehara; 12 Mar. 2011; T. Terada leg.; <named-content xmlns:xlink="http://www.w3.org/1999/xlink" content-type="dwc:institutional_code" xlink:title="Entomological Laboratory, Kagoshima University" xlink:href="http://grbio.org/institution/kagoshima-university" xlink:type="simple">KGU</named-content>. • 2♂♂; Iriomotejima Is., Mt. Tedou, Uehara; 8 Jul. 2017, <abbrev xmlns:xlink="http://www.w3.org/1999/xlink" xlink:title="light traps" id="ABBRID0EBUBG" xlink:type="simple">LT</abbrev>; S. Yagi leg.; <named-content xmlns:xlink="http://www.w3.org/1999/xlink" content-type="dwc:institutional_code" xlink:title="Entomological Laboratory, Faculty of Agriculture, Kyushu University" xlink:href="http://grbio.org/institution/kyushu-university" xlink:type="simple">ELKU</named-content>.</p><fig id="F12" position="float" orientation="portrait"><object-id xmlns:xlink="http://www.w3.org/1999/xlink" content-type="doi" xlink:type="simple">10.3897/zookeys.1165.101983.figure12</object-id><object-id xmlns:xlink="http://www.w3.org/1999/xlink" content-type="arpha" xlink:type="simple">A94C72D7-2A0C-5337-8E45-0FFF77FF1611</object-id><label>Figure 12.</label><caption><p><italic><tp:taxon-name><tp:taxon-name-part taxon-name-part-type="genus" reg="Palumbina">Palumbina</tp:taxon-name-part><tp:taxon-name-part taxon-name-part-type="species" reg="grandiunca">grandiunca</tp:taxon-name-part></tp:taxon-name></italic> and its host plant. <bold>A</bold> host plant: <italic><tp:taxon-name><tp:taxon-name-part taxon-name-part-type="genus" reg="Toxicodendron">Toxicodendron</tp:taxon-name-part><tp:taxon-name-part taxon-name-part-type="species" reg="succedaneum">succedaneum</tp:taxon-name-part></tp:taxon-name></italic> (<tp:taxon-name><tp:taxon-name-part taxon-name-part-type="family">Anacardiaceae</tp:taxon-name-part></tp:taxon-name>) <bold>B</bold> infected young petiole <bold>C</bold> initial small hole on young petiole <bold>D</bold> small holes after the larva leave from the petiole <bold>E</bold> larva feces inside the infected petiole <bold>F</bold> leaf cut by larva <bold>G</bold> larval case attached to leaf surface <bold>H</bold> leaf cases <bold>I</bold> larva inside its leaf case <bold>J</bold> young pupa <bold>K</bold> pupa <bold>L</bold> pupal exuvia left by an emerged adult.</p></caption><graphic xmlns:xlink="http://www.w3.org/1999/xlink" xlink:href="zookeys-1165-061_article-101983__-g012.jpg" position="float" orientation="portrait" xlink:type="simple" id="oo_856663.jpg"><uri content-type="original_file" xlink:type="simple">https://binary.pensoft.net/fig/856663</uri></graphic></fig><p>For the diagnosis and detailed description of the adults and genitalia, see <xref ref-type="bibr" rid="B20">Lee et al. (2018)</xref>.</p></tp:treatment-sec><tp:treatment-sec sec-type="host" id="SECID0EPWBG"><title>Host plant.</title><p>Unknown.</p></tp:treatment-sec><tp:treatment-sec sec-type="biology" id="SECID0EUWBG"><title>Biology.</title><p>The adults were collected from March to September.</p></tp:treatment-sec><tp:treatment-sec sec-type="distribution" id="SECID0EZWBG"><title>Distribution.</title><p>Japan (Honshu, Shikoku, Kyushu, Ryukyu), China and India.</p></tp:treatment-sec><tp:treatment-sec sec-type="remarks" id="SECID0E5WBG"><title>Remarks.</title><p>This species has interspecific wing marking variations (Fig. <xref ref-type="fig" rid="F2">2A–F</xref>).</p></tp:treatment-sec><tp:treatment-sec><!--Section generated to contain objects referenced in tp:taxon-treatment.--><fig id="F2" position="float" orientation="portrait"><object-id xmlns:xlink="http://www.w3.org/1999/xlink" content-type="doi" xlink:type="simple">10.3897/zookeys.1165.101983.figure2</object-id><object-id xmlns:xlink="http://www.w3.org/1999/xlink" content-type="arpha" xlink:type="simple">2E69A00A-3F98-5837-BF5B-A8748219E5D3</object-id><label>Figure 2.</label><caption><p><italic><tp:taxon-name><tp:taxon-name-part taxon-name-part-type="genus" reg="Palumbina">Palumbina</tp:taxon-name-part><tp:taxon-name-part taxon-name-part-type="species" reg="operaria">operaria</tp:taxon-name-part></tp:taxon-name></italic> (wing marking variation) adult. <bold>A, C, E</bold> male <bold>B, D, E</bold> female. Scale bars: 4.0 mm.</p></caption><graphic xmlns:xlink="http://www.w3.org/1999/xlink" xlink:href="zookeys-1165-061_article-101983__-g002.jpg" position="float" orientation="portrait" xlink:type="simple" id="oo_856653.jpg"><uri content-type="original_file" xlink:type="simple">https://binary.pensoft.net/fig/856653</uri></graphic></fig><fig id="F6" position="float" orientation="portrait"><object-id xmlns:xlink="http://www.w3.org/1999/xlink" content-type="doi" xlink:type="simple">10.3897/zookeys.1165.101983.figure6</object-id><object-id xmlns:xlink="http://www.w3.org/1999/xlink" content-type="arpha" xlink:type="simple">29AD55B4-6DBB-5B13-89DD-64279BE1DA23</object-id><label>Figure 6.</label><caption><p>Male genitalia of <italic><tp:taxon-name><tp:taxon-name-part taxon-name-part-type="genus" reg="Palumbina">Palumbina</tp:taxon-name-part></tp:taxon-name></italic> spp. <bold>A</bold><italic><tp:taxon-name><tp:taxon-name-part taxon-name-part-type="genus" reg="Palumbina">P.</tp:taxon-name-part><tp:taxon-name-part taxon-name-part-type="species" reg="pylartis">pylartis</tp:taxon-name-part></tp:taxon-name></italic>, genitalia slide no. KM–383 <bold>B</bold><italic><tp:taxon-name><tp:taxon-name-part taxon-name-part-type="genus" reg="Palumbina">P.</tp:taxon-name-part><tp:taxon-name-part taxon-name-part-type="species" reg="acerosa">acerosa</tp:taxon-name-part></tp:taxon-name></italic>, genitalia slide no. KM–320 <bold>C</bold><italic><tp:taxon-name><tp:taxon-name-part taxon-name-part-type="genus" reg="Palumbina">P.</tp:taxon-name-part><tp:taxon-name-part taxon-name-part-type="species" reg="grandiunca">grandiunca</tp:taxon-name-part></tp:taxon-name></italic>, genitalia slide no. SY1454 <bold>D</bold><italic><tp:taxon-name><tp:taxon-name-part taxon-name-part-type="genus" reg="Palumbina">P.</tp:taxon-name-part><tp:taxon-name-part taxon-name-part-type="species" reg="operaria">operaria</tp:taxon-name-part></tp:taxon-name></italic>, genitalia slide no. KM–389 <bold>E</bold><italic><tp:taxon-name><tp:taxon-name-part taxon-name-part-type="genus" reg="Palumbina">P.</tp:taxon-name-part><tp:taxon-name-part taxon-name-part-type="species" reg="macrodelta">macrodelta</tp:taxon-name-part></tp:taxon-name></italic>, genitalia slide no. SY1455 <bold>F</bold><italic><tp:taxon-name><tp:taxon-name-part taxon-name-part-type="genus" reg="Palumbina">P.</tp:taxon-name-part><tp:taxon-name-part taxon-name-part-type="species" reg="muraseae">muraseae</tp:taxon-name-part></tp:taxon-name></italic> sp. nov., holotype, genitalia slide no. KM–374. Scale bars: 0.40 mm.</p></caption><graphic xmlns:xlink="http://www.w3.org/1999/xlink" xlink:href="zookeys-1165-061_article-101983__-g006.jpg" position="float" orientation="portrait" xlink:type="simple" id="oo_856657.jpg"><uri content-type="original_file" xlink:type="simple">https://binary.pensoft.net/fig/856657</uri></graphic></fig><fig id="F7" position="float" orientation="portrait"><object-id xmlns:xlink="http://www.w3.org/1999/xlink" content-type="doi" xlink:type="simple">10.3897/zookeys.1165.101983.figure7</object-id><object-id xmlns:xlink="http://www.w3.org/1999/xlink" content-type="arpha" xlink:type="simple">52661D8C-73F1-5CCE-958E-4DC681CDFA33</object-id><label>Figure 7.</label><caption><p>Abdominal segments of <italic><tp:taxon-name><tp:taxon-name-part taxon-name-part-type="genus" reg="Palumbina">Palumbina</tp:taxon-name-part></tp:taxon-name></italic> spp. <bold>A</bold><italic><tp:taxon-name><tp:taxon-name-part taxon-name-part-type="genus" reg="Palumbina">P.</tp:taxon-name-part><tp:taxon-name-part taxon-name-part-type="species" reg="pylartis">pylartis</tp:taxon-name-part></tp:taxon-name></italic>, slide no. KM-383 <bold>B</bold><italic><tp:taxon-name><tp:taxon-name-part taxon-name-part-type="genus" reg="Palumbina">P.</tp:taxon-name-part><tp:taxon-name-part taxon-name-part-type="species" reg="acerosa">acerosa</tp:taxon-name-part></tp:taxon-name></italic>, slide no. KM–320 <bold>C</bold><italic><tp:taxon-name><tp:taxon-name-part taxon-name-part-type="genus" reg="Palumbina">P.</tp:taxon-name-part><tp:taxon-name-part taxon-name-part-type="species" reg="grandiunca">grandiunca</tp:taxon-name-part></tp:taxon-name></italic>, slide no. SY1454 <bold>D</bold><italic><tp:taxon-name><tp:taxon-name-part taxon-name-part-type="genus" reg="Palumbina">P.</tp:taxon-name-part><tp:taxon-name-part taxon-name-part-type="species" reg="operaria">operaria</tp:taxon-name-part></tp:taxon-name></italic>, slide no. KM–389 <bold>E</bold><italic><tp:taxon-name><tp:taxon-name-part taxon-name-part-type="genus" reg="Palumbina">P.</tp:taxon-name-part><tp:taxon-name-part taxon-name-part-type="species" reg="macrodelta">macrodelta</tp:taxon-name-part></tp:taxon-name></italic>, slide no. SY1455 <bold>F</bold><italic><tp:taxon-name><tp:taxon-name-part taxon-name-part-type="genus" reg="Palumbina">P.</tp:taxon-name-part><tp:taxon-name-part taxon-name-part-type="species" reg="muraseae">muraseae</tp:taxon-name-part></tp:taxon-name></italic> sp. nov., holotype, slide no. KM–374. Scale bars: 1.0 mm.</p></caption><graphic xmlns:xlink="http://www.w3.org/1999/xlink" xlink:href="zookeys-1165-061_article-101983__-g007.jpg" position="float" orientation="portrait" xlink:type="simple" id="oo_856658.jpg"><uri content-type="original_file" xlink:type="simple">https://binary.pensoft.net/fig/856658</uri></graphic></fig><fig id="F8" position="float" orientation="portrait"><object-id xmlns:xlink="http://www.w3.org/1999/xlink" content-type="doi" xlink:type="simple">10.3897/zookeys.1165.101983.figure8</object-id><object-id xmlns:xlink="http://www.w3.org/1999/xlink" content-type="arpha" xlink:type="simple">AA29D75B-D667-5110-BF48-944A6DED6E12</object-id><label>Figure 8.</label><caption><p>Female genitalia of <italic><tp:taxon-name><tp:taxon-name-part taxon-name-part-type="genus" reg="Palumbina">Palumbina</tp:taxon-name-part></tp:taxon-name></italic> spp. <bold>A</bold><italic><tp:taxon-name><tp:taxon-name-part taxon-name-part-type="genus" reg="Palumbina">P.</tp:taxon-name-part><tp:taxon-name-part taxon-name-part-type="species" reg="pylartis">pylartis</tp:taxon-name-part></tp:taxon-name></italic>, genitalia slide no. KM–330 <bold>B</bold><italic><tp:taxon-name><tp:taxon-name-part taxon-name-part-type="genus" reg="Palumbina">P.</tp:taxon-name-part><tp:taxon-name-part taxon-name-part-type="species" reg="acerosa">acerosa</tp:taxon-name-part></tp:taxon-name></italic>, genitalia slide no. KM–381 <bold>C</bold><italic><tp:taxon-name><tp:taxon-name-part taxon-name-part-type="genus" reg="Palumbina">P.</tp:taxon-name-part><tp:taxon-name-part taxon-name-part-type="species" reg="grandiunca">grandiunca</tp:taxon-name-part></tp:taxon-name></italic>, genitalia slide no. SY1453 <bold>D</bold><italic><tp:taxon-name><tp:taxon-name-part taxon-name-part-type="genus" reg="Palumbina">P.</tp:taxon-name-part><tp:taxon-name-part taxon-name-part-type="species" reg="operaria">operaria</tp:taxon-name-part></tp:taxon-name></italic>, genitalia slide no. <italic><tp:taxon-name><tp:taxon-name-part taxon-name-part-type="genus" reg="Palumbina">Palumbina</tp:taxon-name-part></tp:taxon-name></italic> No. 1 <bold>E</bold><italic><tp:taxon-name><tp:taxon-name-part taxon-name-part-type="genus" reg="Palumbina">P.</tp:taxon-name-part><tp:taxon-name-part taxon-name-part-type="species" reg="macrodelta">macrodelta</tp:taxon-name-part></tp:taxon-name></italic>, genitalia slide no. KM–328 <bold>F</bold><italic><tp:taxon-name><tp:taxon-name-part taxon-name-part-type="genus" reg="Palumbina">P.</tp:taxon-name-part><tp:taxon-name-part taxon-name-part-type="species" reg="muraseae">muraseae</tp:taxon-name-part></tp:taxon-name></italic> sp. nov., whole genitalia, genitalia slide no. KM–348 and signum, genitalia slide no. KM–427. Scale bars: 0.50 mm.</p></caption><graphic xmlns:xlink="http://www.w3.org/1999/xlink" xlink:href="zookeys-1165-061_article-101983__-g008.jpg" position="float" orientation="portrait" xlink:type="simple" id="oo_856659.jpg"><uri content-type="original_file" xlink:type="simple">https://binary.pensoft.net/fig/856659</uri></graphic></fig></tp:treatment-sec><ref-list><ref id="B9"><mixed-citation xmlns:xlink="http://www.w3.org/1999/xlink" xlink:type="simple"><person-group><name name-style="western"><surname>Ivinskis</surname><given-names>P</given-names></name><name name-style="western"><surname>Piskunov</surname><given-names>VI</given-names></name><name name-style="western"><surname>Emeljanov</surname><given-names>IM</given-names></name></person-group> (<year>1984</year>) <article-title>Review of the fauna of Gelechiid moths of the <italic><tp:taxon-name><tp:taxon-name-part taxon-name-part-type="genus">Thiotricha</tp:taxon-name-part></tp:taxon-name></italic> Meyrick, 1886 genus and place in the system of <tp:taxon-name><tp:taxon-name-part taxon-name-part-type="order">Lepidoptera</tp:taxon-name-part></tp:taxon-name>: <tp:taxon-name><tp:taxon-name-part taxon-name-part-type="family">Gelechiidae</tp:taxon-name-part></tp:taxon-name>, <tp:taxon-name><tp:taxon-name-part taxon-name-part-type="subfamily">Dichomerinae</tp:taxon-name-part></tp:taxon-name>. Lietuvos TSR Mokslu Akademijos Darbai, ser.</article-title><source>C</source><volume>2</volume>(<issue>86</issue>): <fpage>37</fpage>–<lpage>44</lpage>. [In Russian]</mixed-citation></ref><ref id="B20"><mixed-citation xmlns:xlink="http://www.w3.org/1999/xlink" xlink:type="simple"><person-group><name name-style="western"><surname>Lee</surname><given-names>GE</given-names></name><name name-style="western"><surname>Li</surname><given-names>H</given-names></name><name name-style="western"><surname>Han</surname><given-names>T</given-names></name><name name-style="western"><surname>Park</surname><given-names>H</given-names></name></person-group> (<year>2018</year>) <article-title>A taxonomic review of the genus <italic><tp:taxon-name><tp:taxon-name-part taxon-name-part-type="genus">Palumbina</tp:taxon-name-part></tp:taxon-name></italic> Rondani, 1876 (<tp:taxon-name><tp:taxon-name-part taxon-name-part-type="order">Lepidoptera</tp:taxon-name-part></tp:taxon-name>, <tp:taxon-name><tp:taxon-name-part taxon-name-part-type="family">Gelechiidae</tp:taxon-name-part></tp:taxon-name>, <tp:taxon-name><tp:taxon-name-part taxon-name-part-type="subfamily">Thiotrichinae</tp:taxon-name-part></tp:taxon-name>) from China, with descriptions of twelve new species.</article-title><source>Zootaxa</source><volume>4414</volume>(<issue>1</issue>): <fpage>1</fpage>–<lpage>73</lpage>. <ext-link xlink:href="10.11646/zootaxa.4414.1.1" ext-link-type="doi" xlink:type="simple">https://doi.org/10.11646/zootaxa.4414.1.1</ext-link></mixed-citation></ref></ref-list></tp:taxon-treatment>
