# Supplementary material for: ﻿Taxonomic study of Palumbina Rondani (Lepidoptera, Gelechiidae, Thiotrichinae) in Japan: biology, immature stages, and a new species
Source: Zookeys. 2023 May 30;1165:61–99. doi: 10.3897/zookeys.1165.101983 (PMC10245291; doi:10.3897/zookeys.1165.101983)
Supplement: XML Treatment for Palumbina muraseae [file zookeys.1165.101983-treatment7.xml]

<!DOCTYPE tp:taxon-treatment
  PUBLIC "-//TaxonX//DTD Taxonomic Treatment Publishing DTD v0 20100105//EN" "tax-treatment-NSO.dtd">
<tp:taxon-treatment xmlns:tp="http://www.plazi.org/taxpub"><tp:treatment-meta><kwd-group><label>Taxon classification</label><kwd>
                <named-content content-type="kingdom">Animalia</named-content>
              </kwd><kwd>
                <named-content content-type="order">Lepidoptera</named-content>
              </kwd><kwd>
                <named-content content-type="family">Gelechiidae</named-content>
              </kwd></kwd-group><mixed-citation publication-type="journal"><person-group><name><surname>Kyaw</surname><given-names>Khine Mon Mon</given-names></name><name><surname>Yagi</surname><given-names>Sadahisa</given-names></name><name><surname>Oku</surname><given-names>Johei</given-names></name><name><surname>Hirowatari</surname><given-names>Toshiya</given-names></name></person-group><article-title>﻿Taxonomic study of <italic><tp:taxon-name><tp:taxon-name-part taxon-name-part-type="genus" reg="Palumbina">Palumbina</tp:taxon-name-part></tp:taxon-name></italic> Rondani (<tp:taxon-name><tp:taxon-name-part taxon-name-part-type="order">Lepidoptera</tp:taxon-name-part></tp:taxon-name>, <tp:taxon-name><tp:taxon-name-part taxon-name-part-type="family">Gelechiidae</tp:taxon-name-part></tp:taxon-name>, <tp:taxon-name><tp:taxon-name-part taxon-name-part-type="subfamily">Thiotrichinae</tp:taxon-name-part></tp:taxon-name>) in Japan: biology, immature stages, and a new species</article-title><source>Zookeys</source><day>30</day><month>05</month><year>2023</year><volume>1165</volume><fpage>61</fpage><lpage>99</lpage><pub-id pub-id-type="doi">10.3897/zookeys.1165.101983</pub-id></mixed-citation></tp:treatment-meta><tp:nomenclature><label>﻿</label><tp:taxon-name>
              <object-id xmlns:xlink="http://www.w3.org/1999/xlink" content-type="arpha" xlink:type="simple">E7BD0381-0515-5261-BB38-A088E2A49EA1</object-id>
              <tp:taxon-name-part taxon-name-part-type="genus" reg="Palumbina">Palumbina</tp:taxon-name-part>
              <tp:taxon-name-part taxon-name-part-type="species" reg="muraseae">muraseae</tp:taxon-name-part>
              <object-id xmlns:xlink="http://www.w3.org/1999/xlink" content-type="zoobank" xlink:type="simple">https://zoobank.org/EFE89CFE-F7D0-46E1-906E-C85590DC7C12</object-id>
            </tp:taxon-name><tp:taxon-authority>Kyaw &amp; Yagi</tp:taxon-authority><tp:taxon-status xmlns:xlink="http://www.w3.org/1999/xlink" xlink:type="simple">sp. nov.</tp:taxon-status><xref ref-type="fig" rid="F3">Figs 3C–F</xref><xref ref-type="fig" rid="F4">, 4</xref><xref ref-type="fig" rid="F5">, 5</xref><xref ref-type="fig" rid="F6">, 6F</xref><xref ref-type="fig" rid="F7">, 7F</xref><xref ref-type="fig" rid="F8">, 8F</xref><xref ref-type="fig" rid="F9">, 9D</xref><xref ref-type="fig" rid="F13">, 13</xref><xref ref-type="fig" rid="F22">, 22</xref><xref ref-type="fig" rid="F23">, 23 Japanese name: Murase-mongin-hoso-kibaga</xref><tp:nomenclature-citation-list><tp:nomenclature-citation><tp:taxon-name>
                  <tp:taxon-name-part taxon-name-part-type="genus" reg="Thyrsostoma">Thyrsostoma</tp:taxon-name-part>
                </tp:taxon-name><comment>sp.: <xref ref-type="bibr" rid="B30">Murase 2009</xref>: 140, figs 13–17.</comment></tp:nomenclature-citation><tp:nomenclature-citation><tp:taxon-name>
                  <tp:taxon-name-part taxon-name-part-type="genus" reg="Palumbina">Palumbina</tp:taxon-name-part>
                </tp:taxon-name><comment>sp. 2: <xref ref-type="bibr" rid="B32">Oku et al. 2018</xref>: 32, fig. 47.</comment></tp:nomenclature-citation></tp:nomenclature-citation-list></tp:nomenclature><tp:treatment-sec sec-type="type material" id="SECID0EWBAI"><title>Type material.</title><p><bold><italic>Holotype</italic></bold>: Japan – <bold>Ryukyus</bold> •♂; Kagoshima Pref., San Tokunoshima; 9. Jul. 2016; Sadahisa Yagi leg.; gen. slide no. KM–374; <named-content xmlns:xlink="http://www.w3.org/1999/xlink" content-type="dwc:institutional_code" xlink:title="Entomological Laboratory, Faculty of Agriculture, Kyushu University" xlink:href="http://grbio.org/institution/kyushu-university" xlink:type="simple">ELKU</named-content>. <bold><italic>Paratypes</italic></bold>: Japan – <bold>Kyushu</bold> [Kagoshima] • 2♂♂; Yakusima Is., Hirauti; 19 Sep. 1978; Y. Arita leg.; gen. slide no. KM–342; <named-content xmlns:xlink="http://www.w3.org/1999/xlink" content-type="dwc:institutional_code" xlink:title="National Museum of Nature and Science, Tsukuba" xlink:href="http://grbio.org/institution/national-museum-nature-and-science" xlink:type="simple">NSMT</named-content>. • 1♂, 1♀; Yakusima, Satunan Is.; 17 Oct. 1973; T. Kumata; gen. slide no. KM–343; <named-content xmlns:xlink="http://www.w3.org/1999/xlink" content-type="dwc:institutional_code" xlink:title="Laboratory of Systematic Entomology, Hokkaido University" xlink:href="http://grbio.org/institution/hokkaido-university" xlink:type="simple">SEHU</named-content>. – <bold>Ryukyus</bold> [Kagoshima] • 3♂♂, 1♀; Amamioshima Is., Mt. Yuwan-dake; 15 Nov. 2012; S. Sameshima leg.; gen. slide no. KM–334(♂), 335(♂), 336(♂), 345(♀); <named-content xmlns:xlink="http://www.w3.org/1999/xlink" content-type="dwc:institutional_code" xlink:title="Entomological Laboratory, Kagoshima University" xlink:href="http://grbio.org/institution/kagoshima-university" xlink:type="simple">KGU</named-content>. • 1♀; same locality; 18 Nov. 2012; K. Tsuda &amp; S. Sameshima leg.; gen. slide no. KM–349; <named-content xmlns:xlink="http://www.w3.org/1999/xlink" content-type="dwc:institutional_code" xlink:title="Entomological Laboratory, Kagoshima University" xlink:href="http://grbio.org/institution/kagoshima-university" xlink:type="simple">KGU</named-content>. • 1♂; same locality; 23 May 2014; gen. slide no. KM–341; <named-content xmlns:xlink="http://www.w3.org/1999/xlink" content-type="dwc:institutional_code" xlink:title="Entomological Laboratory, Kagoshima University" xlink:href="http://grbio.org/institution/kagoshima-university" xlink:type="simple">KGU</named-content>. • 1♀; same data except 5 May 2015; <named-content xmlns:xlink="http://www.w3.org/1999/xlink" content-type="dwc:institutional_code" xlink:title="Entomological Laboratory, Kagoshima University" xlink:href="http://grbio.org/institution/kagoshima-university" xlink:type="simple">KGU</named-content>. • 3♂♂, 2♀♀; Amamioshima Is., Uken-son, Ohata; 14 Sep. 2002; Host: <italic><tp:taxon-name><tp:taxon-name-part taxon-name-part-type="genus" reg="Distylium">Distylium</tp:taxon-name-part><tp:taxon-name-part taxon-name-part-type="species" reg="racemosum">racemosum</tp:taxon-name-part></tp:taxon-name></italic>; T. Ueda leg.; 27 Sep–3 Oct. 2002 em.; <named-content xmlns:xlink="http://www.w3.org/1999/xlink" content-type="dwc:institutional_code" xlink:title="Entomological Laboratory, Osaka Prefecture University" xlink:href="http://grbio.org/institution/osaka-prefecture-university" xlink:type="simple">OPU</named-content>. • 1♂; Amamioshima Is., Mt. Akatuti, Uken-Son; 21 Sep. 2012; S. Sameshima leg.; gen. slide no. KM–337; <named-content xmlns:xlink="http://www.w3.org/1999/xlink" content-type="dwc:institutional_code" xlink:title="Entomological Laboratory, Kagoshima University" xlink:href="http://grbio.org/institution/kagoshima-university" xlink:type="simple">KGU</named-content>. • 2♂♂; Amamioshima Is., Mt. Akatuti; 19 Nov. 2012; K. Tsuda &amp; S. Sameshima leg.; gen. slide no. KM–339; <named-content xmlns:xlink="http://www.w3.org/1999/xlink" content-type="dwc:institutional_code" xlink:title="Entomological Laboratory, Kagoshima University" xlink:href="http://grbio.org/institution/kagoshima-university" xlink:type="simple">KGU</named-content>. • 1♂; same data except 7 Mar. 2013; gen. slide no. KM–338; <named-content xmlns:xlink="http://www.w3.org/1999/xlink" content-type="dwc:institutional_code" xlink:title="Entomological Laboratory, Kagoshima University" xlink:href="http://grbio.org/institution/kagoshima-university" xlink:type="simple">KGU</named-content>. • 1♂; same data except 27 May 2015; gen. slide no. KM–340; <named-content xmlns:xlink="http://www.w3.org/1999/xlink" content-type="dwc:institutional_code" xlink:title="Entomological Laboratory, Kagoshima University" xlink:href="http://grbio.org/institution/kagoshima-university" xlink:type="simple">KGU</named-content>. • 2♂♂, 2♀♀; Amamioshima Is., Sumiyou-son, Yakukatsu; 12–15 Sep. 2002; Host: <italic><tp:taxon-name><tp:taxon-name-part taxon-name-part-type="genus" reg="Distylium">Distylium</tp:taxon-name-part><tp:taxon-name-part taxon-name-part-type="species" reg="racemosum">racemosum</tp:taxon-name-part></tp:taxon-name></italic>; T. Ueda leg.; 27 Sep. – 3 Oct. 2002 em.; <named-content xmlns:xlink="http://www.w3.org/1999/xlink" content-type="dwc:institutional_code" xlink:title="Entomological Laboratory, Osaka Prefecture University" xlink:href="http://grbio.org/institution/osaka-prefecture-university" xlink:type="simple">OPU</named-content>. • 2♀♀; Amamioshima Is., Kamiya, Sumiyo-Son; 23 May 2015; S. Sameshima leg.; gen. slide no. KM–346; <named-content xmlns:xlink="http://www.w3.org/1999/xlink" content-type="dwc:institutional_code" xlink:title="Entomological Laboratory, Kagoshima University" xlink:href="http://grbio.org/institution/kagoshima-university" xlink:type="simple">KGU</named-content>. • 1♀; Tokunoshima Is., Yamakubiri-rindo, Tokunoshima-Town; 2 May 2015; Y. Sakamaki leg.; gen. slide no. KM–344; <named-content xmlns:xlink="http://www.w3.org/1999/xlink" content-type="dwc:institutional_code" xlink:title="Entomological Laboratory, Kagoshima University" xlink:href="http://grbio.org/institution/kagoshima-university" xlink:type="simple">KGU</named-content>. • 1♂; same data as holotype, <named-content xmlns:xlink="http://www.w3.org/1999/xlink" content-type="dwc:institutional_code" xlink:title="Entomological Laboratory, Faculty of Agriculture, Kyushu University" xlink:href="http://grbio.org/institution/kyushu-university" xlink:type="simple">ELKU</named-content>. – [Okinawa] • 1♂; Okinawajima Is., Mt. Nishime, Benoki; 8 Aug. 2017, <abbrev xmlns:xlink="http://www.w3.org/1999/xlink" xlink:title="light traps" id="ABBRID0EAFAI" xlink:type="simple">LT</abbrev>; S. Yagi, T. Hirowatari, K.M.M. Kyaw leg.; <named-content xmlns:xlink="http://www.w3.org/1999/xlink" content-type="dwc:institutional_code" xlink:title="Entomological Laboratory, Faculty of Agriculture, Kyushu University" xlink:href="http://grbio.org/institution/kyushu-university" xlink:type="simple">ELKU</named-content>. • 1♂; Okinawajima Is., Kunigami-gun, Kunigami-son, Uka; 31 May 2015, <abbrev xmlns:xlink="http://www.w3.org/1999/xlink" xlink:title="light traps" id="ABBRID0EIFAI" xlink:type="simple">LT</abbrev>; S. Yagi leg.; <named-content xmlns:xlink="http://www.w3.org/1999/xlink" content-type="dwc:institutional_code" xlink:title="Entomological Laboratory, Faculty of Agriculture, Kyushu University" xlink:href="http://grbio.org/institution/kyushu-university" xlink:type="simple">ELKU</named-content>. • 1♀; Okinawajima Is., Benoki, Kunigami-son, Mt. Terukubi, 330m ; 4 Aug. 2015; S. Yagi leg.; gen. slide no. KM–348; <named-content xmlns:xlink="http://www.w3.org/1999/xlink" content-type="dwc:institutional_code" xlink:title="Entomological Laboratory, Faculty of Agriculture, Kyushu University" xlink:href="http://grbio.org/institution/kyushu-university" xlink:type="simple">ELKU</named-content>. • 1♂, 1♀; Okinawajima Is., Kunigami-son, Yona; 23 Mar. 2002; Host: <italic><tp:taxon-name><tp:taxon-name-part taxon-name-part-type="genus" reg="Distylium">Distylium</tp:taxon-name-part><tp:taxon-name-part taxon-name-part-type="species" reg="racemosum">racemosum</tp:taxon-name-part></tp:taxon-name></italic>; 13–15 Apr. 2002 em.; gen. slide no. KM-427(♀); <named-content xmlns:xlink="http://www.w3.org/1999/xlink" content-type="dwc:institutional_code" xlink:title="Entomological Laboratory, Osaka Prefecture University" xlink:href="http://grbio.org/institution/osaka-prefecture-university" xlink:type="simple">OPU</named-content>. •1♀; same data except; 24 Mar. 2002; <named-content xmlns:xlink="http://www.w3.org/1999/xlink" content-type="dwc:institutional_code" xlink:title="Entomological Laboratory, Osaka Prefecture University" xlink:href="http://grbio.org/institution/osaka-prefecture-university" xlink:type="simple">OPU</named-content>. • 1♀; same locality; 24 Mar. 2002; T. Saito leg.; <named-content xmlns:xlink="http://www.w3.org/1999/xlink" content-type="dwc:institutional_code" xlink:title="Entomological Laboratory, Osaka Prefecture University" xlink:href="http://grbio.org/institution/osaka-prefecture-university" xlink:type="simple">OPU</named-content>. • 1♂1♀; Okinawa-Is., Iji, Kunigami-Gun; 2 Jun. 2017 (320m); Y. Kitajima leg.; <named-content xmlns:xlink="http://www.w3.org/1999/xlink" content-type="dwc:institutional_code" xlink:title="Entomological Laboratory, Kagoshima University" xlink:href="http://grbio.org/institution/kagoshima-university" xlink:type="simple">KGU</named-content>. • 3♀♀; same locality, 25 Mar. 2021, <abbrev xmlns:xlink="http://www.w3.org/1999/xlink" xlink:title="light traps" id="ABBRID0EPGAI" xlink:type="simple">LT</abbrev> (317m); S. Tomura leg.; <named-content xmlns:xlink="http://www.w3.org/1999/xlink" content-type="dwc:institutional_code" xlink:title="Entomological Laboratory, Faculty of Agriculture, Kyushu University" xlink:href="http://grbio.org/institution/kyushu-university" xlink:type="simple">ELKU</named-content>. • 1♀; Okinawajima Is., Ookuni-rindo (Kunigami-son); 2 May 2000; T. Saito leg.; <named-content xmlns:xlink="http://www.w3.org/1999/xlink" content-type="dwc:institutional_code" xlink:title="Entomological Laboratory, Osaka Prefecture University" xlink:href="http://grbio.org/institution/osaka-prefecture-university" xlink:type="simple">OPU</named-content>. • 8♂♂, 3♀♀; Okinawa Is., Yaka, Kin-cho, Kunigami-gun, 25 Mar. 2021 (larva); Host: <italic><tp:taxon-name><tp:taxon-name-part taxon-name-part-type="genus" reg="Distylium">Distylium</tp:taxon-name-part><tp:taxon-name-part taxon-name-part-type="species" reg="racemosum">racemosum</tp:taxon-name-part></tp:taxon-name></italic>; 15–21 Apr. 2021 em.; S. Yagi leg.; <named-content xmlns:xlink="http://www.w3.org/1999/xlink" content-type="dwc:institutional_code" xlink:title="Entomological Laboratory, Faculty of Agriculture, Kyushu University" xlink:href="http://grbio.org/institution/kyushu-university" xlink:type="simple">ELKU</named-content>. • 1♀; Ishigakijima Is., Mt Yarabu, Sakieda; 5 Jul. 2017; S. Yagi leg.; <named-content xmlns:xlink="http://www.w3.org/1999/xlink" content-type="dwc:institutional_code" xlink:title="Entomological Laboratory, Faculty of Agriculture, Kyushu University" xlink:href="http://grbio.org/institution/kyushu-university" xlink:type="simple">ELKU</named-content>. • 1♂1♀; Ishigakijima Is., Ishigaki-shi, Mt. Omoto; 18 Mar. 2002; I. Ohshima leg.; <named-content xmlns:xlink="http://www.w3.org/1999/xlink" content-type="dwc:institutional_code" xlink:title="Entomological Laboratory, Faculty of Agriculture, Kyushu University" xlink:href="http://grbio.org/institution/kyushu-university" xlink:type="simple">ELKU</named-content>. •1♂; Ishigakijima Is., Ishigaki-shi, Funra, 15 Mar. 2002; I. Ohshima leg.; <named-content xmlns:xlink="http://www.w3.org/1999/xlink" content-type="dwc:institutional_code" xlink:title="Entomological Laboratory, Faculty of Agriculture, Kyushu University" xlink:href="http://grbio.org/institution/kyushu-university" xlink:type="simple">ELKU</named-content>. • 1♀; Ishigakijima Is., Hirae, Oyamizu-hiroba; 4 Jul. 2017; S. Yagi leg.; gen. slide no. KM–347; <named-content xmlns:xlink="http://www.w3.org/1999/xlink" content-type="dwc:institutional_code" xlink:title="Entomological Laboratory, Faculty of Agriculture, Kyushu University" xlink:href="http://grbio.org/institution/kyushu-university" xlink:type="simple">ELKU</named-content>.</p><fig id="F13" position="float" orientation="portrait"><object-id xmlns:xlink="http://www.w3.org/1999/xlink" content-type="doi" xlink:type="simple">10.3897/zookeys.1165.101983.figure13</object-id><object-id xmlns:xlink="http://www.w3.org/1999/xlink" content-type="arpha" xlink:type="simple">4279AA69-B311-5E46-83A8-891DE00E3FCA</object-id><label>Figure 13.</label><caption><p><italic><tp:taxon-name><tp:taxon-name-part taxon-name-part-type="genus" reg="Palumbina">Palumbina</tp:taxon-name-part><tp:taxon-name-part taxon-name-part-type="species" reg="muraseae">muraseae</tp:taxon-name-part></tp:taxon-name></italic> sp. nov. and its host plant. <bold>A</bold> habitat <bold>B</bold> host plant: <italic><tp:taxon-name><tp:taxon-name-part taxon-name-part-type="genus" reg="Distylium">Distylium</tp:taxon-name-part><tp:taxon-name-part taxon-name-part-type="species" reg="racemosum">racemosum</tp:taxon-name-part></tp:taxon-name></italic> (<tp:taxon-name><tp:taxon-name-part taxon-name-part-type="family">Hamamelidaceae</tp:taxon-name-part></tp:taxon-name>) <bold>C</bold> infected young leaf, arrow indicates small holes made by the larva <bold>D</bold> midrib of leaf mined by the larva and the larva feeding inside it (red square) <bold>E</bold> upper leaf tip cut by the larva <bold>F</bold> larval leaf case on the upper leaf surface <bold>G</bold> larval leaf case on the lower leaf surface <bold>H</bold> close up of larval leaf case <bold>I</bold> young larva inside the fresh leaf case <bold>J</bold> mature larva inside the dried leaf case <bold>K</bold> pupa <bold>L</bold> pupal exuvia left by an adult.</p></caption><graphic xmlns:xlink="http://www.w3.org/1999/xlink" xlink:href="zookeys-1165-061_article-101983__-g013.jpg" position="float" orientation="portrait" xlink:type="simple" id="oo_856664.jpg"><uri content-type="original_file" xlink:type="simple">https://binary.pensoft.net/fig/856664</uri></graphic></fig></tp:treatment-sec><tp:treatment-sec sec-type="diagnosis" id="SECID0E1JAI"><title>Diagnosis.</title><p>This species can be easily distinguished from other congeneric species by having a yellowish ocher or dark brown color with small white patches at the base and before the apex in the forewing, racket-shaped anellus lobes, uncus basally with a knob with numerous stout setae ventrally, extremely broad succus in the male genitalia, and rectangular process of signum in the female genitalia.</p><fig id="F14" position="float" orientation="portrait"><object-id xmlns:xlink="http://www.w3.org/1999/xlink" content-type="doi" xlink:type="simple">10.3897/zookeys.1165.101983.figure14</object-id><object-id xmlns:xlink="http://www.w3.org/1999/xlink" content-type="arpha" xlink:type="simple">A5669734-0E04-59F6-A622-C5F10C4F3C64</object-id><label>Figure 14.</label><caption><p>Chaetotaxy of <italic><tp:taxon-name><tp:taxon-name-part taxon-name-part-type="genus" reg="Palumbina">P.</tp:taxon-name-part><tp:taxon-name-part taxon-name-part-type="species" reg="pylartis">pylartis</tp:taxon-name-part></tp:taxon-name></italic>. <bold>A</bold> head, frontal view <bold>B</bold> ditto, lateral view <bold>C</bold> mandible <bold>D</bold> anal plate <bold>E</bold> anal fork <bold>F</bold> the prothorax, mesothorax and abdominal segments 1, 6–9. Scale bars: 0.10 mm (<bold>A, B, F</bold>); 0.20 mm (<bold>C, D, E</bold>).</p></caption><graphic xmlns:xlink="http://www.w3.org/1999/xlink" xlink:href="zookeys-1165-061_article-101983__-g014.jpg" position="float" orientation="portrait" xlink:type="simple" id="oo_856665.jpg"><uri content-type="original_file" xlink:type="simple">https://binary.pensoft.net/fig/856665</uri></graphic></fig></tp:treatment-sec><tp:treatment-sec sec-type="description" id="SECID0EHLAI"><title>Description.</title><p><bold>Male</bold> (Figs <xref ref-type="fig" rid="F3">3C, E</xref>, <xref ref-type="fig" rid="F4">4A–C</xref>, <xref ref-type="fig" rid="F5">5A–C, E</xref>, <xref ref-type="fig" rid="F6">6F</xref>, <xref ref-type="fig" rid="F7">7F</xref>).</p><p><bold><italic>Head</italic>.</bold> glossy white to fuscous. Scape creamy-white to ocherous-white; flagellum fuscous; cilia as long as width (Fig. <xref ref-type="fig" rid="F4">4A</xref>); flagellomeres I and II usually not entirely separated (Fig. <xref ref-type="fig" rid="F5">5A, B</xref>). Labial palpus creamy white, recurved, sexually dimorphic and modified in male; stout, shorter than female; segment I with outer surface fuscous, shortest, and as thick as segment II; segment II with expansible hair pencils arising from furrow on the ventral surface, reaching sub apex of segment III (Fig. <xref ref-type="fig" rid="F4">4C</xref>); segment III as long as segment II, dorso-distal half fuscous. Proboscis scaly white.</p><fig id="F15" position="float" orientation="portrait"><object-id xmlns:xlink="http://www.w3.org/1999/xlink" content-type="doi" xlink:type="simple">10.3897/zookeys.1165.101983.figure15</object-id><object-id xmlns:xlink="http://www.w3.org/1999/xlink" content-type="arpha" xlink:type="simple">8B1B4191-A242-5040-948B-561839DF2BDA</object-id><label>Figure 15.</label><caption><p>Larva of <italic><tp:taxon-name><tp:taxon-name-part taxon-name-part-type="genus" reg="Palumbina">P.</tp:taxon-name-part><tp:taxon-name-part taxon-name-part-type="species" reg="pylartis">pylartis</tp:taxon-name-part></tp:taxon-name></italic>. <bold>A</bold> thoracic leg <bold>B</bold> crochets <bold>C</bold> anal proleg <bold>D</bold> anal shield. Scale bars: 0.40 mm (<bold>A, C, D</bold>); 0.20 mm (<bold>B</bold>).</p></caption><graphic xmlns:xlink="http://www.w3.org/1999/xlink" xlink:href="zookeys-1165-061_article-101983__-g015.jpg" position="float" orientation="portrait" xlink:type="simple" id="oo_856666.jpg"><uri content-type="original_file" xlink:type="simple">https://binary.pensoft.net/fig/856666</uri></graphic></fig><p><bold><italic>Thorax</italic></bold>. Dorsum of thorax and tegula white to yellowish ocher. Legs creamy white; fore femur creamy-white, fore tibia with fuscous on the outer surface and sometimes on the inner surface, fore tarsus black on the outer surface, each tarsomere ringed black apically on inner surface; mid-femur white on the outer surface and creamy yellowish on inner surface; mid-tibia creamy white with three black spots, mid tarsus creamy white; first tarsomere black at middle and apex, remaining tarsomeres ringed black apically; hind femur creamy white, hind tibia suffused with black at 1/3 and apex near tibial spur at ca. middle on outer surface; bearing long bristles along basal 2/3 of dorsal margin and with whorls of bristles at the apex (Fig. <xref ref-type="fig" rid="F4">4E</xref>); hind tarsus, mostly fuscous.</p><fig id="F16" position="float" orientation="portrait"><object-id xmlns:xlink="http://www.w3.org/1999/xlink" content-type="doi" xlink:type="simple">10.3897/zookeys.1165.101983.figure16</object-id><object-id xmlns:xlink="http://www.w3.org/1999/xlink" content-type="arpha" xlink:type="simple">0BDC629D-DDB5-5576-9985-51BB5F25F5BB</object-id><label>Figure 16.</label><caption><p>Chaetotaxy of <italic><tp:taxon-name><tp:taxon-name-part taxon-name-part-type="genus" reg="Palumbina">P.</tp:taxon-name-part><tp:taxon-name-part taxon-name-part-type="species" reg="grandiunca">grandiunca</tp:taxon-name-part></tp:taxon-name></italic>. <bold>A</bold> head, frontal view <bold>B</bold> ditto, lateral view <bold>C</bold> mandible <bold>D</bold> anal plate <bold>E</bold> anal fork <bold>F</bold> the prothorax, mesothorax and abdominal segments 1, 6–9. Scale bars: 0.10 mm (<bold>A, B, F</bold>); 0.20 mm (<bold>C, D, E</bold>).</p></caption><graphic xmlns:xlink="http://www.w3.org/1999/xlink" xlink:href="zookeys-1165-061_article-101983__-g016.jpg" position="float" orientation="portrait" xlink:type="simple" id="oo_856667.jpg"><uri content-type="original_file" xlink:type="simple">https://binary.pensoft.net/fig/856667</uri></graphic></fig><p><bold><italic>Forewing</italic>.</bold> Length 3.8 mm in holotype, 2.9–3.9 mm in paratypes (<italic>n</italic> = 9). Wing expanse 8.4 mm in the holotype, 6.1–8.5 mm in the paratypes (<italic>n</italic> = 9) (Fig. <xref ref-type="fig" rid="F3">3C, E</xref>). 11 veins: Sc reaching basal 1/2 of costa, R1 and R2 free, R3 and R4 short-stalked, R5 absent, M1 connate with R3+4, M2 remote from M3, CuA1 parallel to CuA2, CuA2 indistinct, 1A+2A forked at the base (Fig. <xref ref-type="fig" rid="F5">5E</xref>); ground color yellowish ocher to brown, mostly with yellowish ocher reflections in holotype, sometimes suffused with creamy white at ~ 1/4 near the base and ~ 1/4 before the apex, sometimes delineated with black scales throughout the costal margin from its base to ~ 1/2 forewing length before apex; expansible pale yellowish ocher hair pencils beneath costa on ventral surface (Fig. <xref ref-type="fig" rid="F4">4B</xref>); cilia well-fringed, yellowish ocher from its apex to tornus, yellowish white to the inner base of forewing.</p><fig id="F17" position="float" orientation="portrait"><object-id xmlns:xlink="http://www.w3.org/1999/xlink" content-type="doi" xlink:type="simple">10.3897/zookeys.1165.101983.figure17</object-id><object-id xmlns:xlink="http://www.w3.org/1999/xlink" content-type="arpha" xlink:type="simple">8B0C2123-807C-5152-8771-3821FF6A4A2D</object-id><label>Figure 17.</label><caption><p>Larva of <italic><tp:taxon-name><tp:taxon-name-part taxon-name-part-type="genus" reg="Palumbina">P.</tp:taxon-name-part><tp:taxon-name-part taxon-name-part-type="species" reg="grandiunca">grandiunca</tp:taxon-name-part></tp:taxon-name></italic>. <bold>A</bold> thoracic leg <bold>B</bold> crochets <bold>C</bold> anal proleg <bold>D</bold> anal shield. Scale bars: 0.40 mm (<bold>A, C, D</bold>); 0.20 mm (<bold>B</bold>).</p></caption><graphic xmlns:xlink="http://www.w3.org/1999/xlink" xlink:href="zookeys-1165-061_article-101983__-g017.jpg" position="float" orientation="portrait" xlink:type="simple" id="oo_856668.jpg"><uri content-type="original_file" xlink:type="simple">https://binary.pensoft.net/fig/856668</uri></graphic></fig><p><bold><italic>Hindwing</italic>.</bold> Narrower than forewing, 8 veins, R1 join with Sc near the base, Rs and M1 stalked at distal 1/5, M2 remote from M3, CuA1 and CuA2 parallel (Fig. <xref ref-type="fig" rid="F5">5E</xref>), creamy white with yellowish brown margin from costal area to beyond tornus; with a row of bristles arising from basal 1/6 to 1/5 of costa; cilia well-fringed, yellowish brown throughout to tornus, yellowish white to the inner base of hind wing.</p><fig id="F18" position="float" orientation="portrait"><object-id xmlns:xlink="http://www.w3.org/1999/xlink" content-type="doi" xlink:type="simple">10.3897/zookeys.1165.101983.figure18</object-id><object-id xmlns:xlink="http://www.w3.org/1999/xlink" content-type="arpha" xlink:type="simple">33B28B13-3804-5633-B54E-062AC338FEAB</object-id><label>Figure 18.</label><caption><p>Pupa of <italic><tp:taxon-name><tp:taxon-name-part taxon-name-part-type="genus" reg="Palumbina">P.</tp:taxon-name-part><tp:taxon-name-part taxon-name-part-type="species" reg="pylartis">pylartis</tp:taxon-name-part></tp:taxon-name></italic>. <bold>A–C</bold> male pupa <bold>D–F</bold> female pupa <bold>A, D</bold> dorsal view <bold>B, E</bold> ventral view and <bold>C, F</bold> lateral view. <bold>A</bold> arrows on A5, A6 and A7 indicate a transverse row of tergal spinules anteriorly <bold>B</bold> and <bold>E</bold> arrow on A7 indicates an oval pad without a row of spinules in males and with a row of spinules in females <bold>C</bold> and <bold>F</bold> the arrow on the vertex indicates many minute spines, and the arrow on A10 indicates short spinules <bold>D</bold> the arrow on A7 indicates a row of tergal spinules near anterior margin and arrows on A5 and A6 indicate a transverse row of dot-like spinules. Scale bars: 1.0 mm.</p></caption><graphic xmlns:xlink="http://www.w3.org/1999/xlink" xlink:href="zookeys-1165-061_article-101983__-g018.jpg" position="float" orientation="portrait" xlink:type="simple" id="oo_856669.jpg"><uri content-type="original_file" xlink:type="simple">https://binary.pensoft.net/fig/856669</uri></graphic></fig><p><bold><italic>Abdomen</italic></bold> (Fig. <xref ref-type="fig" rid="F7">7F</xref>). Coremata absent. Terga and sterna 1–7 unmodified. Sternum 8 large, rounded with sclerotized margin, slightly daunted at the middle on posterior margin.</p><fig id="F19" position="float" orientation="portrait"><object-id xmlns:xlink="http://www.w3.org/1999/xlink" content-type="doi" xlink:type="simple">10.3897/zookeys.1165.101983.figure19</object-id><object-id xmlns:xlink="http://www.w3.org/1999/xlink" content-type="arpha" xlink:type="simple">65D2BCD7-FB84-5291-A9EA-4F7A34BBCBE4</object-id><label>Figure 19.</label><caption><p>Pupa of <italic><tp:taxon-name><tp:taxon-name-part taxon-name-part-type="genus" reg="Palumbina">P.</tp:taxon-name-part><tp:taxon-name-part taxon-name-part-type="species" reg="pylartis">pylartis</tp:taxon-name-part></tp:taxon-name></italic><bold>A–C</bold> male pupa <bold>D–F</bold> female pupa <bold>A, D</bold> ventral view <bold>B, E</bold> lateral view and <bold>C, F</bold> dorsal view.</p></caption><graphic xmlns:xlink="http://www.w3.org/1999/xlink" xlink:href="zookeys-1165-061_article-101983__-g019.jpg" position="float" orientation="portrait" xlink:type="simple" id="oo_856670.jpg"><uri content-type="original_file" xlink:type="simple">https://binary.pensoft.net/fig/856670</uri></graphic></fig><p><bold><italic>Male genitalia</italic></bold> (Fig. <xref ref-type="fig" rid="F6">6F</xref>). Uncus fan-shaped, bearing a few setae on its dorsal surface, with a narrow furrow from its base to ~ 1/2 distance of its ventral surface, forming a long and small knob basoventrally, bearing numerous microtrichia ventrally with many stout setae apically. Culcitula present. Tegumen ~ 2.5× longer than uncus, broadly concave on the anterior margin. Gnathos hook long and recurved upwards, moderately stout at ~ 2/3 basally, taper towards apically with slightly pointed tip. Valva ~ 1.3× as long as tegumen, broadened basally, gradually narrowed to ~ 1/2 length, then elbowed at ca. its middle and slightly curved towards apex, uniformly elongated with rounded tip, densely setose with numerous short and long fine setae on the apical inner surface. Anellus lobe small and ~ 1/8 length of valva, racket-shaped with flexible long setae on the tip and numerous short setae on the ventral surface. Saccus extremely broad, sub-triangularly produced towards apex. Juxta with a pair of rather long and beak-shaped processes with pointed tip bearing fine setae apically. Phallus long, basal 1/4 dilated, 3/4 slender and sinuous, interior sclerite arising from its basal 1/4, nearly reaching the apex.</p><fig id="F20" position="float" orientation="portrait"><object-id xmlns:xlink="http://www.w3.org/1999/xlink" content-type="doi" xlink:type="simple">10.3897/zookeys.1165.101983.figure20</object-id><object-id xmlns:xlink="http://www.w3.org/1999/xlink" content-type="arpha" xlink:type="simple">2FFDC774-139C-5532-9726-7279A6FADA26</object-id><label>Figure 20.</label><caption><p>Female pupa of <italic><tp:taxon-name><tp:taxon-name-part taxon-name-part-type="genus" reg="Palumbina">P.</tp:taxon-name-part><tp:taxon-name-part taxon-name-part-type="species" reg="grandiunca">grandiunca</tp:taxon-name-part></tp:taxon-name></italic>. <bold>A</bold> dorsal view <bold>B</bold> ventral view <bold>C</bold> lateral view. <bold>A</bold> Arrow on A7 indicates a transverse row of tergal spinules anteriorly, and the arrow on A10 indicates short spinules. <bold>B</bold> the arrow on A7 indicates an oval pad with a row of spinules. <bold>C</bold> the arrow on the vertex indicates many minute spines, and arrows on A5 and A6 indicate a transverse row of dot-like spinules. Scale bars: 1.0 mm.</p></caption><graphic xmlns:xlink="http://www.w3.org/1999/xlink" xlink:href="zookeys-1165-061_article-101983__-g020.jpg" position="float" orientation="portrait" xlink:type="simple" id="oo_856671.jpg"><uri content-type="original_file" xlink:type="simple">https://binary.pensoft.net/fig/856671</uri></graphic></fig><p><bold>Female</bold> (Figs <xref ref-type="fig" rid="F3">3D, F</xref>, <xref ref-type="fig" rid="F4">4D</xref>, <xref ref-type="fig" rid="F5">5D</xref>). <bold><italic>Forewing</italic>.</bold> Length 3.1–4.2 mm (<italic>n</italic> = 9), wing expanse 7.0–9.1 mm (<italic>n</italic> = 9).</p><fig id="F21" position="float" orientation="portrait"><object-id xmlns:xlink="http://www.w3.org/1999/xlink" content-type="doi" xlink:type="simple">10.3897/zookeys.1165.101983.figure21</object-id><object-id xmlns:xlink="http://www.w3.org/1999/xlink" content-type="arpha" xlink:type="simple">FF8F9E24-7B52-51D8-A477-183ED843C591</object-id><label>Figure 21.</label><caption><p>Female pupa of <italic><tp:taxon-name><tp:taxon-name-part taxon-name-part-type="genus" reg="Palumbina">P.</tp:taxon-name-part><tp:taxon-name-part taxon-name-part-type="species" reg="grandiunca">grandiunca</tp:taxon-name-part></tp:taxon-name></italic>. <bold>A</bold> ventral view <bold>B</bold> lateral view <bold>C</bold> dorsal view.</p></caption><graphic xmlns:xlink="http://www.w3.org/1999/xlink" xlink:href="zookeys-1165-061_article-101983__-g021.jpg" position="float" orientation="portrait" xlink:type="simple" id="oo_856672.jpg"><uri content-type="original_file" xlink:type="simple">https://binary.pensoft.net/fig/856672</uri></graphic></fig><p><bold><italic>Head</italic>.</bold> Similar to males, but it differs as follows: flagellum without ciliation, labial palpus slender; segment II dorso-distally fuscous; segment III brown to fuscous.</p><p><bold><italic>Female genitalia</italic></bold> (Fig. <xref ref-type="fig" rid="F8">8F</xref>). Papillae anales bilobed. Apophyses long. Apophysis anterioris ~ 3/5 length of apophysis posterioris. Tergum 8 divided into two sclerites, with their inner margins close posteriorly and remote anteriorly. Sternum 8 narrowly elongated and projected into funnel-shaped sclerotized structures. Antrum broad and heavily sclerotized. Ductus bursae moderately broad and short, dilated near antrum. Corpus bursae oblong; signum situated in the middle, basal plate more or less oblong with a sclerotized ridge medially on its surface, with a rectangular process inwardly bearing a row of teeth apically.</p><fig id="F22" position="float" orientation="portrait"><object-id xmlns:xlink="http://www.w3.org/1999/xlink" content-type="doi" xlink:type="simple">10.3897/zookeys.1165.101983.figure22</object-id><object-id xmlns:xlink="http://www.w3.org/1999/xlink" content-type="arpha" xlink:type="simple">E153A2F3-BAFA-5862-8C87-9DF589F991BA</object-id><label>Figure 22.</label><caption><p>Female pupa of <italic><tp:taxon-name><tp:taxon-name-part taxon-name-part-type="genus" reg="Palumbina">P.</tp:taxon-name-part><tp:taxon-name-part taxon-name-part-type="species" reg="muraseae">muraseae</tp:taxon-name-part></tp:taxon-name></italic> sp. nov. <bold>A</bold> dorsal view <bold>B</bold> ventral view <bold>C</bold> lateral view. <bold>A</bold> arrow on A7 indicates a transverse row of tergal spinules near anterior margin and arrow on A10 indicates short spinules <bold>B</bold> arrow indicates an oval pad equipped with a row of spinules <bold>C</bold> arrow on the vertex of the head indicates many minute spines arrows on A5 and A6 indicate a transverse row of dot-like spinules. Scale bars: 1.0 mm.</p></caption><graphic xmlns:xlink="http://www.w3.org/1999/xlink" xlink:href="zookeys-1165-061_article-101983__-g022.jpg" position="float" orientation="portrait" xlink:type="simple" id="oo_856673.jpg"><uri content-type="original_file" xlink:type="simple">https://binary.pensoft.net/fig/856673</uri></graphic></fig><p><bold>Larva</bold> (Fig. <xref ref-type="fig" rid="F13">13I</xref>). Length ~ 2.6–3.1 mm (<italic>n</italic> = 10), slender. Head semi-globular. Body pale yellow in early instars and yellowish brown with black pigmentation on ocellar area and on anterior margin of labrum in late instars. Prothoracic shield yellowish brown, blackish brown on caudal margin in later instars. Thoracic leg short, pale yellowish brown. Body creamy white. Pinaculum circular, blackish brown on T1–T3 and A1, A2, A8, and A9, and paler on remaining abdominal segments. Anal shield heavily sclerotized, yellowish brown. Anal fork present. Anal prolegs with many minute spines on the dorsal surface.</p><fig id="F23" position="float" orientation="portrait"><object-id xmlns:xlink="http://www.w3.org/1999/xlink" content-type="doi" xlink:type="simple">10.3897/zookeys.1165.101983.figure23</object-id><object-id xmlns:xlink="http://www.w3.org/1999/xlink" content-type="arpha" xlink:type="simple">71FDC39E-996F-5C49-9F13-85BB4BEFDDBD</object-id><label>Figure 23.</label><caption><p>Male pupa of <italic><tp:taxon-name><tp:taxon-name-part taxon-name-part-type="genus" reg="Palumbina">P.</tp:taxon-name-part><tp:taxon-name-part taxon-name-part-type="species" reg="muraseae">muraseae</tp:taxon-name-part></tp:taxon-name></italic> sp. nov. <bold>A</bold> ventral view <bold>B</bold> lateral view <bold>C</bold> dorsal view.</p></caption><graphic xmlns:xlink="http://www.w3.org/1999/xlink" xlink:href="zookeys-1165-061_article-101983__-g023.jpg" position="float" orientation="portrait" xlink:type="simple" id="oo_856674.jpg"><uri content-type="original_file" xlink:type="simple">https://binary.pensoft.net/fig/856674</uri></graphic></fig><p><bold>Pupa</bold> (Figs <xref ref-type="fig" rid="F22">22</xref>, <xref ref-type="fig" rid="F23">23</xref>). Length 3.5–4.2 mm (<italic>n</italic> = 4), cylindrical. Color yellowish, dark brown emergence. Head semi-globular. Vertex with many minute granular spines. Prothorax with a pair of more or less wedge-shaped projections on dorsolateral corners of tergite (Fig. <xref ref-type="fig" rid="F23">23A</xref>). Antennae extending to anterior margin of A6. Forewings extending to the middle of A6. Maxilla (galea) basally broad, gradually narrowing and extending to near posterior margin of A4. Prothoracic legs extending to near posterior margin of A2; mesothoracic legs extend to near posterior margin of A4; metathoracic legs extend to the posterior margin of A7. A5–A10 movable. A5 and A6 with a transverse row of dot-like spinules on the anterior margin (Fig. <xref ref-type="fig" rid="F22">22C</xref>). A7 with transverse tergal spinules directed anteriorly on the anterior margin (Fig. <xref ref-type="fig" rid="F22">22A</xref>). Sternite A7 with a pair of oval pads armed with a row of spinules directed anteriorly (Fig. <xref ref-type="fig" rid="F22">22B</xref>). A10 delineated with a row of short spinules at the outer margin posteriorly (Fig. <xref ref-type="fig" rid="F22">22A</xref>); apically with three pairs of hooked setae on ventral surfaces of A9 and A10; no true cremaster present.</p></tp:treatment-sec><tp:treatment-sec sec-type="etymology" id="SECID0ET2AI"><title>Etymology.</title><p>The scientific name of the species is dedicated to Ms. Masumi Murase, who first collected the species and reported its biology.</p></tp:treatment-sec><tp:treatment-sec sec-type="distribution" id="SECID0EY2AI"><title>Distribution.</title><p>Japan (Kyushu, Ryukyus).</p></tp:treatment-sec><tp:treatment-sec sec-type="host" id="SECID0E42AI"><title>Host plant.</title><p><italic><tp:taxon-name><tp:taxon-name-part taxon-name-part-type="genus" reg="Distylium">Distylium</tp:taxon-name-part><tp:taxon-name-part taxon-name-part-type="species" reg="racemosum">racemosum</tp:taxon-name-part></tp:taxon-name></italic> Siebold et Zucc. (<tp:taxon-name><tp:taxon-name-part taxon-name-part-type="family">Hamamelidaceae</tp:taxon-name-part></tp:taxon-name>).</p></tp:treatment-sec><tp:treatment-sec sec-type="biology" id="SECID0ET3AI"><title>Biology</title><p>(Fig. <xref ref-type="fig" rid="F13">13</xref>). The larvae mine at the midrib of the leaf to complete their growth and development (Fig. <xref ref-type="fig" rid="F13">13C</xref>). The small holes seem to be used not only for entering the midrib but also for ejecting its feces. It leaves its mine after it gradually matures. After leaving, the larva cuts transversely at ~ 1/3 of the apical leaf and makes it into a shelter. The larva usually consumes leaves from its shelf around the radius it can reach. Eventually, the larva cut the leaf into a small and irregular shape to construct a portable case (Fig. <xref ref-type="fig" rid="F13">13E, F</xref>). Later, the larva repeats this process until pupation, accumulating and stacking these small leaf pieces into a compact and more or less circular shape (Fig. <xref ref-type="fig" rid="F13">13G, H</xref>). When the larva is close to pupating, it fixes its case and pupates in its case (Fig. <xref ref-type="fig" rid="F13">13K</xref>). The adult emerges and leaves the pupal exuvia inside (Fig. <xref ref-type="fig" rid="F13">13L</xref>). <xref ref-type="bibr" rid="B30">Murase (2009)</xref> pointed out that the resting posture of emerged adults is similar to that of stathmopodid species, keeping their hindlegs upwards, shown in Fig. <xref ref-type="fig" rid="F9">9D</xref>.</p></tp:treatment-sec><tp:treatment-sec sec-type="remarks" id="SECID0EZ4AI"><title>Remarks.</title><p><xref ref-type="bibr" rid="B30">Murase (2009)</xref> reported this species as an undetermined species feeding on the host plant <italic><tp:taxon-name><tp:taxon-name-part taxon-name-part-type="genus" reg="Distylium">Distylium</tp:taxon-name-part><tp:taxon-name-part taxon-name-part-type="species" reg="racemosum">racemosum</tp:taxon-name-part></tp:taxon-name></italic> and described larval feeding: making a portable case on that host plant, wherein the larva cuts the young leaves into a circular shape and then feeding inside the case. Subsequently, the larva moved with its case and fixed it to the lower surface of the leaf or the wall of the rearing container. Finally, the larvae were transformed into pupae inside the case. This species has already been recorded as <italic><tp:taxon-name><tp:taxon-name-part taxon-name-part-type="genus" reg="Palumbina">Palumbina</tp:taxon-name-part></tp:taxon-name></italic> sp. 2 (<xref ref-type="bibr" rid="B32">Oku et al. 2018</xref>) on Amami Oshima Island in Japan.</p></tp:treatment-sec><tp:treatment-sec><!--Section generated to contain objects referenced in tp:taxon-treatment.--><fig id="F3" position="float" orientation="portrait"><object-id xmlns:xlink="http://www.w3.org/1999/xlink" content-type="doi" xlink:type="simple">10.3897/zookeys.1165.101983.figure3</object-id><object-id xmlns:xlink="http://www.w3.org/1999/xlink" content-type="arpha" xlink:type="simple">A5AE0A8B-A5EF-5ADF-965F-99903B55517B</object-id><label>Figure 3.</label><caption><p>Adults of <italic><tp:taxon-name><tp:taxon-name-part taxon-name-part-type="genus" reg="Palumbina">Palumbina</tp:taxon-name-part></tp:taxon-name></italic> spp. <bold>A</bold><italic><tp:taxon-name><tp:taxon-name-part taxon-name-part-type="genus" reg="Palumbina">P.</tp:taxon-name-part><tp:taxon-name-part taxon-name-part-type="species" reg="macrodelta">macrodelta</tp:taxon-name-part></tp:taxon-name></italic>, male <bold>B</bold> ditto, female <bold>C</bold><italic><tp:taxon-name><tp:taxon-name-part taxon-name-part-type="genus" reg="Palumbina">P.</tp:taxon-name-part><tp:taxon-name-part taxon-name-part-type="species" reg="muraseae">muraseae</tp:taxon-name-part></tp:taxon-name></italic> sp. nov., male, holotype <bold>E</bold> male, paratype <bold>D</bold>, <bold>F</bold> ditto, female, paratypes. Scale bars: 4.0 mm.</p></caption><graphic xmlns:xlink="http://www.w3.org/1999/xlink" xlink:href="zookeys-1165-061_article-101983__-g003.jpg" position="float" orientation="portrait" xlink:type="simple" id="oo_856654.jpg"><uri content-type="original_file" xlink:type="simple">https://binary.pensoft.net/fig/856654</uri></graphic></fig><fig id="F4" position="float" orientation="portrait"><object-id xmlns:xlink="http://www.w3.org/1999/xlink" content-type="doi" xlink:type="simple">10.3897/zookeys.1165.101983.figure4</object-id><object-id xmlns:xlink="http://www.w3.org/1999/xlink" content-type="arpha" xlink:type="simple">1CA80A75-3545-5B08-A5CE-3029959CF0ED</object-id><label>Figure 4.</label><caption><p>External morphological characters of <italic><tp:taxon-name><tp:taxon-name-part taxon-name-part-type="genus" reg="Palumbina">P.</tp:taxon-name-part><tp:taxon-name-part taxon-name-part-type="species" reg="muraseae">muraseae</tp:taxon-name-part></tp:taxon-name></italic> sp. nov. <bold>A</bold> male antenna <bold>B</bold> the ventral surface of the wing. The arrow indicates expansible hair pencils beneath costa <bold>C</bold> labial palpus of male modified with long expansible hair pencil <bold>D</bold> labial palpus of female <bold>E</bold> hind leg <bold>F</bold> mid-leg. The arrows indicate two black spots. Scale bars: 1.0 mm.</p></caption><graphic xmlns:xlink="http://www.w3.org/1999/xlink" xlink:href="zookeys-1165-061_article-101983__-g004.jpg" position="float" orientation="portrait" xlink:type="simple" id="oo_856655.jpg"><uri content-type="original_file" xlink:type="simple">https://binary.pensoft.net/fig/856655</uri></graphic></fig><fig id="F5" position="float" orientation="portrait"><object-id xmlns:xlink="http://www.w3.org/1999/xlink" content-type="doi" xlink:type="simple">10.3897/zookeys.1165.101983.figure5</object-id><object-id xmlns:xlink="http://www.w3.org/1999/xlink" content-type="arpha" xlink:type="simple">7B563F70-16BF-5FE6-BD8D-AB329FB98866</object-id><label>Figure 5.</label><caption><p>Antenna, labial palpus, and wing venation of <italic><tp:taxon-name><tp:taxon-name-part taxon-name-part-type="genus" reg="Palumbina">P.</tp:taxon-name-part><tp:taxon-name-part taxon-name-part-type="species" reg="muraseae">muraseae</tp:taxon-name-part></tp:taxon-name></italic> sp. nov. <bold>A, B</bold> basal part of the male antenna. The arrow indicates unseparated flagellomeres I and II <bold>C</bold> labial palpus of male <bold>D</bold> labial palpus of female <bold>E</bold> male fore and hind wing venation. Scale bars: 0.40 mm (<bold>A, C, D</bold>); 0.20 mm (<bold>B</bold>); 1.0 mm (<bold>E</bold>).</p></caption><graphic xmlns:xlink="http://www.w3.org/1999/xlink" xlink:href="zookeys-1165-061_article-101983__-g005.jpg" position="float" orientation="portrait" xlink:type="simple" id="oo_856656.jpg"><uri content-type="original_file" xlink:type="simple">https://binary.pensoft.net/fig/856656</uri></graphic></fig><fig id="F6" position="float" orientation="portrait"><object-id xmlns:xlink="http://www.w3.org/1999/xlink" content-type="doi" xlink:type="simple">10.3897/zookeys.1165.101983.figure6</object-id><object-id xmlns:xlink="http://www.w3.org/1999/xlink" content-type="arpha" xlink:type="simple">29AD55B4-6DBB-5B13-89DD-64279BE1DA23</object-id><label>Figure 6.</label><caption><p>Male genitalia of <italic><tp:taxon-name><tp:taxon-name-part taxon-name-part-type="genus" reg="Palumbina">Palumbina</tp:taxon-name-part></tp:taxon-name></italic> spp. <bold>A</bold><italic><tp:taxon-name><tp:taxon-name-part taxon-name-part-type="genus" reg="Palumbina">P.</tp:taxon-name-part><tp:taxon-name-part taxon-name-part-type="species" reg="pylartis">pylartis</tp:taxon-name-part></tp:taxon-name></italic>, genitalia slide no. KM–383 <bold>B</bold><italic><tp:taxon-name><tp:taxon-name-part taxon-name-part-type="genus" reg="Palumbina">P.</tp:taxon-name-part><tp:taxon-name-part taxon-name-part-type="species" reg="acerosa">acerosa</tp:taxon-name-part></tp:taxon-name></italic>, genitalia slide no. KM–320 <bold>C</bold><italic><tp:taxon-name><tp:taxon-name-part taxon-name-part-type="genus" reg="Palumbina">P.</tp:taxon-name-part><tp:taxon-name-part taxon-name-part-type="species" reg="grandiunca">grandiunca</tp:taxon-name-part></tp:taxon-name></italic>, genitalia slide no. SY1454 <bold>D</bold><italic><tp:taxon-name><tp:taxon-name-part taxon-name-part-type="genus" reg="Palumbina">P.</tp:taxon-name-part><tp:taxon-name-part taxon-name-part-type="species" reg="operaria">operaria</tp:taxon-name-part></tp:taxon-name></italic>, genitalia slide no. KM–389 <bold>E</bold><italic><tp:taxon-name><tp:taxon-name-part taxon-name-part-type="genus" reg="Palumbina">P.</tp:taxon-name-part><tp:taxon-name-part taxon-name-part-type="species" reg="macrodelta">macrodelta</tp:taxon-name-part></tp:taxon-name></italic>, genitalia slide no. SY1455 <bold>F</bold><italic><tp:taxon-name><tp:taxon-name-part taxon-name-part-type="genus" reg="Palumbina">P.</tp:taxon-name-part><tp:taxon-name-part taxon-name-part-type="species" reg="muraseae">muraseae</tp:taxon-name-part></tp:taxon-name></italic> sp. nov., holotype, genitalia slide no. KM–374. Scale bars: 0.40 mm.</p></caption><graphic xmlns:xlink="http://www.w3.org/1999/xlink" xlink:href="zookeys-1165-061_article-101983__-g006.jpg" position="float" orientation="portrait" xlink:type="simple" id="oo_856657.jpg"><uri content-type="original_file" xlink:type="simple">https://binary.pensoft.net/fig/856657</uri></graphic></fig><fig id="F7" position="float" orientation="portrait"><object-id xmlns:xlink="http://www.w3.org/1999/xlink" content-type="doi" xlink:type="simple">10.3897/zookeys.1165.101983.figure7</object-id><object-id xmlns:xlink="http://www.w3.org/1999/xlink" content-type="arpha" xlink:type="simple">52661D8C-73F1-5CCE-958E-4DC681CDFA33</object-id><label>Figure 7.</label><caption><p>Abdominal segments of <italic><tp:taxon-name><tp:taxon-name-part taxon-name-part-type="genus" reg="Palumbina">Palumbina</tp:taxon-name-part></tp:taxon-name></italic> spp. <bold>A</bold><italic><tp:taxon-name><tp:taxon-name-part taxon-name-part-type="genus" reg="Palumbina">P.</tp:taxon-name-part><tp:taxon-name-part taxon-name-part-type="species" reg="pylartis">pylartis</tp:taxon-name-part></tp:taxon-name></italic>, slide no. KM-383 <bold>B</bold><italic><tp:taxon-name><tp:taxon-name-part taxon-name-part-type="genus" reg="Palumbina">P.</tp:taxon-name-part><tp:taxon-name-part taxon-name-part-type="species" reg="acerosa">acerosa</tp:taxon-name-part></tp:taxon-name></italic>, slide no. KM–320 <bold>C</bold><italic><tp:taxon-name><tp:taxon-name-part taxon-name-part-type="genus" reg="Palumbina">P.</tp:taxon-name-part><tp:taxon-name-part taxon-name-part-type="species" reg="grandiunca">grandiunca</tp:taxon-name-part></tp:taxon-name></italic>, slide no. SY1454 <bold>D</bold><italic><tp:taxon-name><tp:taxon-name-part taxon-name-part-type="genus" reg="Palumbina">P.</tp:taxon-name-part><tp:taxon-name-part taxon-name-part-type="species" reg="operaria">operaria</tp:taxon-name-part></tp:taxon-name></italic>, slide no. KM–389 <bold>E</bold><italic><tp:taxon-name><tp:taxon-name-part taxon-name-part-type="genus" reg="Palumbina">P.</tp:taxon-name-part><tp:taxon-name-part taxon-name-part-type="species" reg="macrodelta">macrodelta</tp:taxon-name-part></tp:taxon-name></italic>, slide no. SY1455 <bold>F</bold><italic><tp:taxon-name><tp:taxon-name-part taxon-name-part-type="genus" reg="Palumbina">P.</tp:taxon-name-part><tp:taxon-name-part taxon-name-part-type="species" reg="muraseae">muraseae</tp:taxon-name-part></tp:taxon-name></italic> sp. nov., holotype, slide no. KM–374. Scale bars: 1.0 mm.</p></caption><graphic xmlns:xlink="http://www.w3.org/1999/xlink" xlink:href="zookeys-1165-061_article-101983__-g007.jpg" position="float" orientation="portrait" xlink:type="simple" id="oo_856658.jpg"><uri content-type="original_file" xlink:type="simple">https://binary.pensoft.net/fig/856658</uri></graphic></fig><fig id="F8" position="float" orientation="portrait"><object-id xmlns:xlink="http://www.w3.org/1999/xlink" content-type="doi" xlink:type="simple">10.3897/zookeys.1165.101983.figure8</object-id><object-id xmlns:xlink="http://www.w3.org/1999/xlink" content-type="arpha" xlink:type="simple">AA29D75B-D667-5110-BF48-944A6DED6E12</object-id><label>Figure 8.</label><caption><p>Female genitalia of <italic><tp:taxon-name><tp:taxon-name-part taxon-name-part-type="genus" reg="Palumbina">Palumbina</tp:taxon-name-part></tp:taxon-name></italic> spp. <bold>A</bold><italic><tp:taxon-name><tp:taxon-name-part taxon-name-part-type="genus" reg="Palumbina">P.</tp:taxon-name-part><tp:taxon-name-part taxon-name-part-type="species" reg="pylartis">pylartis</tp:taxon-name-part></tp:taxon-name></italic>, genitalia slide no. KM–330 <bold>B</bold><italic><tp:taxon-name><tp:taxon-name-part taxon-name-part-type="genus" reg="Palumbina">P.</tp:taxon-name-part><tp:taxon-name-part taxon-name-part-type="species" reg="acerosa">acerosa</tp:taxon-name-part></tp:taxon-name></italic>, genitalia slide no. KM–381 <bold>C</bold><italic><tp:taxon-name><tp:taxon-name-part taxon-name-part-type="genus" reg="Palumbina">P.</tp:taxon-name-part><tp:taxon-name-part taxon-name-part-type="species" reg="grandiunca">grandiunca</tp:taxon-name-part></tp:taxon-name></italic>, genitalia slide no. SY1453 <bold>D</bold><italic><tp:taxon-name><tp:taxon-name-part taxon-name-part-type="genus" reg="Palumbina">P.</tp:taxon-name-part><tp:taxon-name-part taxon-name-part-type="species" reg="operaria">operaria</tp:taxon-name-part></tp:taxon-name></italic>, genitalia slide no. <italic><tp:taxon-name><tp:taxon-name-part taxon-name-part-type="genus" reg="Palumbina">Palumbina</tp:taxon-name-part></tp:taxon-name></italic> No. 1 <bold>E</bold><italic><tp:taxon-name><tp:taxon-name-part taxon-name-part-type="genus" reg="Palumbina">P.</tp:taxon-name-part><tp:taxon-name-part taxon-name-part-type="species" reg="macrodelta">macrodelta</tp:taxon-name-part></tp:taxon-name></italic>, genitalia slide no. KM–328 <bold>F</bold><italic><tp:taxon-name><tp:taxon-name-part taxon-name-part-type="genus" reg="Palumbina">P.</tp:taxon-name-part><tp:taxon-name-part taxon-name-part-type="species" reg="muraseae">muraseae</tp:taxon-name-part></tp:taxon-name></italic> sp. nov., whole genitalia, genitalia slide no. KM–348 and signum, genitalia slide no. KM–427. Scale bars: 0.50 mm.</p></caption><graphic xmlns:xlink="http://www.w3.org/1999/xlink" xlink:href="zookeys-1165-061_article-101983__-g008.jpg" position="float" orientation="portrait" xlink:type="simple" id="oo_856659.jpg"><uri content-type="original_file" xlink:type="simple">https://binary.pensoft.net/fig/856659</uri></graphic></fig><fig id="F9" position="float" orientation="portrait"><object-id xmlns:xlink="http://www.w3.org/1999/xlink" content-type="doi" xlink:type="simple">10.3897/zookeys.1165.101983.figure9</object-id><object-id xmlns:xlink="http://www.w3.org/1999/xlink" content-type="arpha" xlink:type="simple">C10CEACC-E5A8-5FBA-B953-F40282C1C430</object-id><label>Figure 9.</label><caption><p>Resting position of adult <italic><tp:taxon-name><tp:taxon-name-part taxon-name-part-type="genus" reg="Palumbina">Palumbina</tp:taxon-name-part></tp:taxon-name></italic> spp. <bold>A</bold><italic><tp:taxon-name><tp:taxon-name-part taxon-name-part-type="genus" reg="Palumbina">P.</tp:taxon-name-part><tp:taxon-name-part taxon-name-part-type="species" reg="pylartis">pylartis</tp:taxon-name-part></tp:taxon-name></italic>, female <bold>B</bold><italic><tp:taxon-name><tp:taxon-name-part taxon-name-part-type="genus" reg="Palumbina">P.</tp:taxon-name-part><tp:taxon-name-part taxon-name-part-type="species" reg="acerosa">acerosa</tp:taxon-name-part></tp:taxon-name></italic>, female <bold>C</bold><italic><tp:taxon-name><tp:taxon-name-part taxon-name-part-type="genus" reg="Palumbina">P.</tp:taxon-name-part><tp:taxon-name-part taxon-name-part-type="species" reg="grandiunca">grandiunca</tp:taxon-name-part></tp:taxon-name></italic>, female <bold>D</bold><italic><tp:taxon-name><tp:taxon-name-part taxon-name-part-type="genus" reg="Palumbina">P.</tp:taxon-name-part><tp:taxon-name-part taxon-name-part-type="species" reg="muraseae">muraseae</tp:taxon-name-part></tp:taxon-name></italic> sp. nov., male.</p></caption><graphic xmlns:xlink="http://www.w3.org/1999/xlink" xlink:href="zookeys-1165-061_article-101983__-g009.jpg" position="float" orientation="portrait" xlink:type="simple" id="oo_856660.jpg"><uri content-type="original_file" xlink:type="simple">https://binary.pensoft.net/fig/856660</uri></graphic></fig></tp:treatment-sec><ref-list><ref id="B30"><mixed-citation xmlns:xlink="http://www.w3.org/1999/xlink" xlink:type="simple"><person-group><name name-style="western"><surname>Murase</surname><given-names>M</given-names></name></person-group> (<year>2009</year>) Rearing records of moths 5. Five species of <tp:taxon-name><tp:taxon-name-part taxon-name-part-type="family">Gracillariidae</tp:taxon-name-part></tp:taxon-name> and four species of <tp:taxon-name><tp:taxon-name-part taxon-name-part-type="superfamily">Gelechioidea</tp:taxon-name-part></tp:taxon-name>. Yugato (198): 137–140. [In Japanese]</mixed-citation></ref><ref id="B32"><mixed-citation xmlns:xlink="http://www.w3.org/1999/xlink" xlink:type="simple"><person-group><name name-style="western"><surname>Oku</surname><given-names>J</given-names></name><name name-style="western"><surname>Sakamaki</surname><given-names>Y</given-names></name><name name-style="western"><surname>Samehima</surname><given-names>S</given-names></name><name name-style="western"><surname>Tsuda</surname><given-names>K</given-names></name><name name-style="western"><surname>Terada</surname><given-names>T</given-names></name></person-group> (<year>2018</year>) <article-title>Records of Gelechioid moths from Amami-Ōshima Island.</article-title><source><tp:taxon-name><tp:taxon-name-part taxon-name-part-type="order">Lepidoptera</tp:taxon-name-part></tp:taxon-name> Science</source><volume>69</volume>(<issue>1</issue>): <fpage>19</fpage>–<lpage>32</lpage>. <ext-link xlink:href="10.18984/lepid.69.1_19" ext-link-type="doi" xlink:type="simple">https://doi.org/10.18984/lepid.69.1_19</ext-link></mixed-citation></ref></ref-list></tp:taxon-treatment>
